# Supplementary material for: Therapy-induced senescent tumor cell-derived extracellular vesicles promote colorectal cancer progression through SERPINE1-mediated NF-κB p65 nuclear translocation
Source: Mol Cancer. 2024 Apr 4;23:70. doi: 10.1186/s12943-024-01985-1 (PMC10993572; doi:10.1186/s12943-024-01985-1)
Supplement: Supplementary file 1 — Additional file 1: Table S1. The primers used in this study. [file 12943_2024_1985_MOESM1_ESM.xls]

## Sheet: Sheet1
Primer	Sequences (5' to 3')
Human-β-actin-Forward	TCAAGATCATTGCTCCTCCTGAG
Human-β-actin-Reverse	ACATCTGCTGGAAGGTGGACA
Human-CDKN1A-Forward	TGTCCGTCAGAACCCATGC
Human-CDKN1A-Reverse	AAAGTCGAAGTTCCATCGCTC
Human-p53-Forward	GAGGTTGGCTCTGACTGTACC
Human-p53-Reverse	TCCGTCCCAGTAGATTACCAC
Human-IL-1α-Forward	AGATGCCTGAGATACCCAAAACC
Human-IL-1α-Reverse	CCAAGCACACCCAGTAGTCT
Human-IL-8-Forward	TTTTGCCAAGGAGTGCTAAAGA
Human-IL-8-Reverse	AACCCTCTGCACCCAGTTTTC
Human-IL-6-Forward	ACTCACCTCTTCAGAACGAATTG
Human-IL-6-Reverse	CCATCTTTGGAAGGTTCAGGTTG
Human-IL-1β-Forward	ATGATGGCTTATTACAGTGGCAA
Human-IL-1β-Reverse	GTCGGAGATTCGTAGCTGGA
Human-SERPINE1-Forward	CGCTGTCAAGAAGACCCACA
Human-SERPINE1-Reverse	CTCAGAGGTGCCTTGCGATT
