# Supplementary material for: Therapy-induced senescent tumor cell-derived extracellular vesicles promote colorectal cancer progression through SERPINE1-mediated NF-κB p65 nuclear translocation
Source: Mol Cancer. 2024 Apr 4;23:70. doi: 10.1186/s12943-024-01985-1 (PMC10993572; doi:10.1186/s12943-024-01985-1)
Supplement: Supplementary file 2 — Additional file 2: Table S2. The primary antibodies used in this study. [file 12943_2024_1985_MOESM2_ESM.xls]

## Sheet: Sheet1
Antibody	Manufacturer	Catalog No.	Application
anti-p53	CST	#9282	WB
anti-p21	CST	#2947	WB, IHC
anti-γH2AX	CST	#9718	WB
anti-cleaved PARP	CST	#5625	WB
anti-cleaved Caspase-3	CST	#9664	WB
anti-E-cadherin	CST	#14472	WB
anti-Snail	CST	#3879	WB
anti-Slug	CST	#9585	WB
anti-Calnexin	CST	#2679	WB
anti-p65 (Mouse)	CST	#6956	IP, IF
anti-p65 (Rabbit)	CST	#8242	WB, IP
anti-Phospho-p65 (Ser536)	CST	#3033	WB
anti-GAPDH	CST	#2118	WB
anti-Ki-67	CST	#9027	IHC
anti-p16	abcam	ab108349	IHC
anti-SERPINE1	abcam	ab222754	WB, IP, IF
anti-SERPINE1	abcam	ab66705	IHC
anti-Alix	abcam	ab186429	WB
anti-CD63	abcam	ab134045	WB
anti-TSG101	abcam	ab125011	WB
anti-MMP9	Proteintech	10375-2-AP	WB
anti-FLAG-tag	Proteintech	20543-1-AP	WB, IP
anti-GFP-tag	Proteintech	50430-2-AP	WB, IP
anti-LaminB1	Proteintech	12987-1-AP	WB
anti-Annexin Ⅴ	Proteintech	12366-2-AP	WB
