# Supplementary material for: Therapy-induced senescent tumor cell-derived extracellular vesicles promote colorectal cancer progression through SERPINE1-mediated NF-κB p65 nuclear translocation
Source: Mol Cancer. 2024 Apr 4;23:70. doi: 10.1186/s12943-024-01985-1 (PMC10993572; doi:10.1186/s12943-024-01985-1)
Supplement: Supplementary file 3 — Additional file 3: Table S3. The clinicopathologic features of LARC patients in cohort 1. [file 12943_2024_1985_MOESM3_ESM.xlsx]

## Sheet: Sheet1
Table S1 Clinicopathologic features of LARC patients in cohort 1
Clinical and pathological characteristics		Number of patients	Percentage (%)
Age (years)	<50	5	22.73
	≥50	17	77.27
Gender	Female	3	13.64
	Male	19	86.36
Tumor site
Rectum	High position (>10cm)	2	9.1
	Median (7-10cm)	10	45.45
	Low position (<7cm)	10	45.45
T stage	T3	11	50
	T4	11	50
N stage	N0	3	13.64
	N1-2	19	86.36
TNM stage	Ⅱ	3	13.64
	Ⅲ	19	86.36
Pathology	Well differentiated	3	13.64
	Medium differentiated	18	81.82
	Low-grade	1	4.54
Histopathological type	adenocarcinoma	22	100
