# Supplementary material for: Therapy-induced senescent tumor cell-derived extracellular vesicles promote colorectal cancer progression through SERPINE1-mediated NF-κB p65 nuclear translocation
Source: Mol Cancer. 2024 Apr 4;23:70. doi: 10.1186/s12943-024-01985-1 (PMC10993572; doi:10.1186/s12943-024-01985-1)
Supplement: Supplementary file 4 — Additional file 4: Table S4. The clinicopathologic features of mCRC patients in cohort 2. [file 12943_2024_1985_MOESM4_ESM.xlsx]

## Sheet: Sheet1
Table S2 Clinicopathologic features of mCRC patients in cohort 2
Clinical and pathological characteristics		Number of patients	Percentage (%)
Age (years)	<50	6	20
	≥50	24	80
Gender	Female	7	23.33
	Male	23	76.67
Tumor site
Right	Ascending colon	3	10
	Transverse colon	4	13.33
Left	Descending colon	2	6.67
	Sigmoid colon	7	23.33
	Rectum	14	46.67
RAS	MT	6	20
	WT	24	80
BRAF	MT	0	0
	WT	30	100
T stage	T2	1	3.33
	T3	20	66.67
	T4	9	30
N stage	N0	4	13.33
	N1-2	26	86.67
TNM stage	Ⅳ	30	100
Pathology	Well differentiated	1	3.33
	Medium differentiated	25	83.33
	Low-grade	4	13.34
Histopathological type	adenocarcinoma	30	100
