# Supplementary material for: Therapy-induced senescent tumor cell-derived extracellular vesicles promote colorectal cancer progression through SERPINE1-mediated NF-κB p65 nuclear translocation
Source: Mol Cancer. 2024 Apr 4;23:70. doi: 10.1186/s12943-024-01985-1 (PMC10993572; doi:10.1186/s12943-024-01985-1)
Supplement: Supplementary file 5 — Additional file 5: Table S5. The proteins in EVs identified with proteomic analysis. [file 12943_2024_1985_MOESM5_ESM.xls]

## Sheet: Sheet1
Accession	Description	Protein_Coverage	Uniq_Pep_Num	Uniq_Spec_Num	Mean_Ratio_Sen-VS-Ctrl	Pvalue_Sen-VS-Ctrl	Qvalue_Sen-VS-Ctrl
O43286	Beta-1,4-galactosyltransferase 5 OS=Homo sapiens OX=9606 GN=B4GALT5 PE=1 SV=1	0.052	1	1	1.06562	0.00538165	0.00538165
Q16739	Ceramide glucosyltransferase OS=Homo sapiens OX=9606 GN=UGCG PE=1 SV=1	0.086	2	3	0.945937	2.21694e-05	2.21694e-05
Q03135	Caveolin-1 OS=Homo sapiens OX=9606 GN=CAV1 PE=1 SV=4	0.36	5	10	1.103	0.00622717	0.00622717
Q96C19	EF-hand domain-containing protein D2 OS=Homo sapiens OX=9606 GN=EFHD2 PE=1 SV=1	0.346	9	18	0.92056	6.83091e-06	6.83091e-06
P35269	General transcription factor IIF subunit 1 OS=Homo sapiens OX=9606 GN=GTF2F1 PE=1 SV=2	0.074	3	5	0.953935	0.0147089	0.0147089
Q15628	Tumor necrosis factor receptor type 1-associated DEATH domain protein OS=Homo sapiens OX=9606 GN=TRADD PE=1 SV=2	0.16	4	4	1.26087	8.68695e-08	8.68695e-08
Q6UWP2	Dehydrogenase/reductase SDR family member 11 OS=Homo sapiens OX=9606 GN=DHRS11 PE=1 SV=1	0.077	2	2	1.03073	0.488447	0.488447
Q8IZR5	CKLF-like MARVEL transmembrane domain-containing protein 4 OS=Homo sapiens OX=9606 GN=CMTM4 PE=1 SV=1	0.038	1	1	0.966671	0.155484	0.155484
O00562	Membrane-associated phosphatidylinositol transfer protein 1 OS=Homo sapiens OX=9606 GN=PITPNM1 PE=1 SV=4	0.045	2	3	1.05443	0.000338765	0.000338765
Q9Y2T2	AP-3 complex subunit mu-1 OS=Homo sapiens OX=9606 GN=AP3M1 PE=1 SV=1	0.287	9	13	1.1175	0.000322683	0.000322683
O95989	Diphosphoinositol polyphosphate phosphohydrolase 1 OS=Homo sapiens OX=9606 GN=NUDT3 PE=1 SV=1	0.273	3	3	0.928354	0.0834134	0.0834134
Q96DE0	U8 snoRNA-decapping enzyme OS=Homo sapiens OX=9606 GN=NUDT16 PE=1 SV=2	0.164	2	3	1.14293	0.000148218	0.000148218
Q5SW79	Centrosomal protein of 170 kDa OS=Homo sapiens OX=9606 GN=CEP170 PE=1 SV=1	0.01	1	2	0.798348	3.76576e-05	3.76576e-05
Q96NT5	Proton-coupled folate transporter OS=Homo sapiens OX=9606 GN=SLC46A1 PE=1 SV=1	0.059	2	3	0.816763	1.40325e-05	1.40325e-05
Q8N4C8	Misshapen-like kinase 1 OS=Homo sapiens OX=9606 GN=MINK1 PE=1 SV=2	0.279	20	79	0.570884	6.38272e-14	6.38272e-14
P04049	RAF proto-oncogene serine/threonine-protein kinase OS=Homo sapiens OX=9606 GN=RAF1 PE=1 SV=1	0.144	4	8	1.01781	0.0430143	0.0430143
Q14697	Neutral alpha-glucosidase AB OS=Homo sapiens OX=9606 GN=GANAB PE=1 SV=3	0.332	21	52	1.12665	3.81688e-07	3.81688e-07
Q9H900	Protein zwilch homolog OS=Homo sapiens OX=9606 GN=ZWILCH PE=1 SV=2	0.024	1	1	1.25758	0.0340998	0.0340998
Q8N5L8	Ribonuclease P protein subunit p25-like protein OS=Homo sapiens OX=9606 GN=RPP25L PE=1 SV=1	0.141	1	1	0.922756	0.0329328	0.0329328
Q7LBC6	Lysine-specific demethylase 3B OS=Homo sapiens OX=9606 GN=KDM3B PE=1 SV=2	0.026	2	2	1.28191	9.75262e-06	9.75262e-06
Q9ULJ7	Ankyrin repeat domain-containing protein 50 OS=Homo sapiens OX=9606 GN=ANKRD50 PE=1 SV=4	0.043	4	4	0.834683	4.17128e-07	4.17128e-07
Q9ULR3	Protein phosphatase 1H OS=Homo sapiens OX=9606 GN=PPM1H PE=1 SV=2	0.021	1	1	0.949564	0.0871966	0.0871966
O75674	TOM1-like protein 1 OS=Homo sapiens OX=9606 GN=TOM1L1 PE=1 SV=2	0.336	10	23	0.618785	2.94638e-09	2.94638e-09
Q96ST2	Protein IWS1 homolog OS=Homo sapiens OX=9606 GN=IWS1 PE=1 SV=2	0.009	1	1	1.157	0.00110234	0.00110234
O75369	Filamin-B OS=Homo sapiens OX=9606 GN=FLNB PE=1 SV=2	0.519	94	315	1.0771	4.37178e-08	4.37178e-08
O15269	Serine palmitoyltransferase 1 OS=Homo sapiens OX=9606 GN=SPTLC1 PE=1 SV=1	0.108	5	8	0.911743	0.000939035	0.000939035
Q9UK41	Vacuolar protein sorting-associated protein 28 homolog OS=Homo sapiens OX=9606 GN=VPS28 PE=1 SV=1	0.593	12	65	0.601904	1.78115e-11	1.78115e-11
P61086	Ubiquitin-conjugating enzyme E2 K OS=Homo sapiens OX=9606 GN=UBE2K PE=1 SV=3	0.41	7	20	0.875602	0.000118335	0.000118335
P34896	Serine hydroxymethyltransferase, cytosolic OS=Homo sapiens OX=9606 GN=SHMT1 PE=1 SV=1	0.383	13	31	1.1295	1.31769e-07	1.31769e-07
Q9H0A0	RNA cytidine acetyltransferase OS=Homo sapiens OX=9606 GN=NAT10 PE=1 SV=2	0.12	9	9	1.22065	7.63389e-06	7.63389e-06
P05026	Sodium/potassium-transporting ATPase subunit beta-1 OS=Homo sapiens OX=9606 GN=ATP1B1 PE=1 SV=1	0.366	11	44	1.00363	0.860986	0.860986
Q9BVJ7	Dual specificity protein phosphatase 23 OS=Homo sapiens OX=9606 GN=DUSP23 PE=1 SV=1	0.333	4	5	1.12088	0.00139888	0.00139888
O60313	Dynamin-like 120 kDa protein, mitochondrial OS=Homo sapiens OX=9606 GN=OPA1 PE=1 SV=3	0.192	15	23	1.07602	0.00101119	0.00101119
P38159	RNA-binding motif protein, X chromosome OS=Homo sapiens OX=9606 GN=RBMX PE=1 SV=3	0.151	6	11	0.881162	2.15488e-05	2.15488e-05
Q96C01	Protein FAM136A OS=Homo sapiens OX=9606 GN=FAM136A PE=1 SV=1	0.058	1	1	0.986593	0.64713	0.64713
Q01581	Hydroxymethylglutaryl-CoA synthase, cytoplasmic OS=Homo sapiens OX=9606 GN=HMGCS1 PE=1 SV=2	0.135	7	12	1.0077	0.55127	0.55127
Q9BTU6	Phosphatidylinositol 4-kinase type 2-alpha OS=Homo sapiens OX=9606 GN=PI4K2A PE=1 SV=1	0.303	13	26	1.17861	3.66717e-08	3.66717e-08
Q05682	Caldesmon OS=Homo sapiens OX=9606 GN=CALD1 PE=1 SV=3	0.02	1	2	0.773282	9.71692e-05	9.71692e-05
Q9BXP2	Solute carrier family 12 member 9 OS=Homo sapiens OX=9606 GN=SLC12A9 PE=1 SV=1	0.009	1	2	1.24888	0.00293749	0.00293749
Q7Z2K8	G protein-regulated inducer of neurite outgrowth 1 OS=Homo sapiens OX=9606 GN=GPRIN1 PE=1 SV=2	0.111	9	10	0.771642	8.9628e-10	8.9628e-10
Q8NC54	Keratinocyte-associated transmembrane protein 2 OS=Homo sapiens OX=9606 GN=KCT2 PE=1 SV=2	0.128	4	5	0.87448	8.80086e-05	8.80086e-05
O95169	NADH dehydrogenase [ubiquinone] 1 beta subcomplex subunit 8, mitochondrial OS=Homo sapiens OX=9606 GN=NDUFB8 PE=1 SV=1	0.048	1	1	1.00996	0.830724	0.830724
Q96CS3	FAS-associated factor 2 OS=Homo sapiens OX=9606 GN=FAF2 PE=1 SV=2	0.139	4	7	1.28553	1.55229e-07	1.55229e-07
Q96SB4	SRSF protein kinase 1 OS=Homo sapiens OX=9606 GN=SRPK1 PE=1 SV=2	0.116	4	9	1.15896	0.000683544	0.000683544
Q96MC5	bMERB domain-containing protein 1 OS=Homo sapiens OX=9606 GN=BMERB1 PE=1 SV=1	0.049	1	1	0.937835	0.0303515	0.0303515
P49247	Ribose-5-phosphate isomerase OS=Homo sapiens OX=9606 GN=RPIA PE=1 SV=3	0.338	8	16	0.870268	1.34146e-07	1.34146e-07
P46019	Phosphorylase b kinase regulatory subunit alpha, liver isoform OS=Homo sapiens OX=9606 GN=PHKA2 PE=1 SV=1	0.022	2	3	1.00106	0.944037	0.944037
O95104	SR-related and CTD-associated factor 4 OS=Homo sapiens OX=9606 GN=SCAF4 PE=1 SV=3	0.016	2	2	0.785883	0.000163309	0.000163309
P43353	Aldehyde dehydrogenase family 3 member B1 OS=Homo sapiens OX=9606 GN=ALDH3B1 PE=1 SV=1	0.041	2	2	0.932494	0.0133923	0.0133923
Q00577	Transcriptional activator protein Pur-alpha OS=Homo sapiens OX=9606 GN=PURA PE=1 SV=2	0.189	3	5	1.41376	1.07467e-06	1.07467e-06
Q8WVM7	Cohesin subunit SA-1 OS=Homo sapiens OX=9606 GN=STAG1 PE=1 SV=3	0.016	1	2	0.751438	0.00374934	0.00374934
Q9NZ45	CDGSH iron-sulfur domain-containing protein 1 OS=Homo sapiens OX=9606 GN=CISD1 PE=1 SV=1	0.259	2	4	1.0223	0.00877046	0.00877046
O75175	CCR4-NOT transcription complex subunit 3 OS=Homo sapiens OX=9606 GN=CNOT3 PE=1 SV=1	0.046	3	3	0.813018	5.43683e-06	5.43683e-06
O95466	Formin-like protein 1 OS=Homo sapiens OX=9606 GN=FMNL1 PE=1 SV=3	0.035	2	3	0.952975	0.106169	0.106169
Q9BXT6	RNA helicase Mov10l1 OS=Homo sapiens OX=9606 GN=MOV10L1 PE=2 SV=1	0.012	1	1	0.737152	6.43648e-07	6.43648e-07
O95487	Protein transport protein Sec24B OS=Homo sapiens OX=9606 GN=SEC24B PE=1 SV=2	0.102	10	14	1.24601	1.3714e-05	1.3714e-05
Q9UNF1	Melanoma-associated antigen D2 OS=Homo sapiens OX=9606 GN=MAGED2 PE=1 SV=2	0.099	5	7	0.998762	0.888466	0.888466
Q14542	Equilibrative nucleoside transporter 2 OS=Homo sapiens OX=9606 GN=SLC29A2 PE=1 SV=3	0.013	1	1	0.660191	9.96252e-09	9.96252e-09
Q8TC12	Retinol dehydrogenase 11 OS=Homo sapiens OX=9606 GN=RDH11 PE=1 SV=2	0.107	3	4	1.33652	3.51457e-07	3.51457e-07
Q03113	Guanine nucleotide-binding protein subunit alpha-12 OS=Homo sapiens OX=9606 GN=GNA12 PE=1 SV=4	0.197	6	22	0.960634	0.0222548	0.0222548
Q6P2C8	Mediator of RNA polymerase II transcription subunit 27 OS=Homo sapiens OX=9606 GN=MED27 PE=1 SV=1	0.109	2	2	0.848722	0.0249949	0.0249949
P32856	Syntaxin-2 OS=Homo sapiens OX=9606 GN=STX2 PE=1 SV=3	0.372	9	15	0.957231	0.0308018	0.0308018
Q5SW96	Low density lipoprotein receptor adapter protein 1 OS=Homo sapiens OX=9606 GN=LDLRAP1 PE=1 SV=3	0.156	4	5	1.02435	0.425202	0.425202
Q9H2X9	Solute carrier family 12 member 5 OS=Homo sapiens OX=9606 GN=SLC12A5 PE=1 SV=3	0.058	2	10	0.715693	0.00812593	0.00812593
P61981	14-3-3 protein gamma OS=Homo sapiens OX=9606 GN=YWHAG PE=1 SV=2	0.628	8	119	0.792523	4.49118e-08	4.49118e-08
O60645	Exocyst complex component 3 OS=Homo sapiens OX=9606 GN=EXOC3 PE=1 SV=3	0.29	17	24	1.00322	0.704916	0.704916
Q29RF7	Sister chromatid cohesion protein PDS5 homolog A OS=Homo sapiens OX=9606 GN=PDS5A PE=1 SV=1	0.071	7	9	1.23531	1.1329e-06	1.1329e-06
Q14011	Cold-inducible RNA-binding protein OS=Homo sapiens OX=9606 GN=CIRBP PE=1 SV=1	0.267	3	10	0.746063	2.82371e-08	2.82371e-08
Q709C8	Intermembrane lipid transfer protein VPS13C OS=Homo sapiens OX=9606 GN=VPS13C PE=1 SV=1	0.119	34	36	1.20265	8.79965e-10	8.79965e-10
Q9UI14	Prenylated Rab acceptor protein 1 OS=Homo sapiens OX=9606 GN=RABAC1 PE=1 SV=1	0.081	1	1	1.01911	0.569901	0.569901
Q5XUX1	F-box/WD repeat-containing protein 9 OS=Homo sapiens OX=9606 GN=FBXW9 PE=1 SV=3	0.05	2	2	1.36401	5.47377e-07	5.47377e-07
Q8WXA9	Splicing regulatory glutamine/lysine-rich protein 1 OS=Homo sapiens OX=9606 GN=SREK1 PE=1 SV=1	0.031	1	1	0.937364	0.0155513	0.0155513
O43242	26S proteasome non-ATPase regulatory subunit 3 OS=Homo sapiens OX=9606 GN=PSMD3 PE=1 SV=2	0.423	22	65	1.44217	9.9486e-11	9.9486e-11
P04899	Guanine nucleotide-binding protein G(i) subunit alpha-2 OS=Homo sapiens OX=9606 GN=GNAI2 PE=1 SV=3	0.603	10	126	1.05563	4.08238e-05	4.08238e-05
P49720	Proteasome subunit beta type-3 OS=Homo sapiens OX=9606 GN=PSMB3 PE=1 SV=2	0.478	8	27	1.09485	4.80931e-05	4.80931e-05
Q7Z392	Trafficking protein particle complex subunit 11 OS=Homo sapiens OX=9606 GN=TRAPPC11 PE=1 SV=2	0.028	3	3	1.11452	0.00221036	0.00221036
O94832	Unconventional myosin-Id OS=Homo sapiens OX=9606 GN=MYO1D PE=1 SV=2	0.428	37	77	1.07721	2.65977e-05	2.65977e-05
O60282	Kinesin heavy chain isoform 5C OS=Homo sapiens OX=9606 GN=KIF5C PE=1 SV=1	0.109	2	31	0.783196	3.96142e-08	3.96142e-08
P55209	Nucleosome assembly protein 1-like 1 OS=Homo sapiens OX=9606 GN=NAP1L1 PE=1 SV=1	0.322	8	44	0.781585	1.55959e-10	1.55959e-10
Q9NXN4	Ganglioside-induced differentiation-associated protein 2 OS=Homo sapiens OX=9606 GN=GDAP2 PE=1 SV=1	0.016	1	1	1.61485	7.3671e-07	7.3671e-07
O76083	High affinity cGMP-specific 3',5'-cyclic phosphodiesterase 9A OS=Homo sapiens OX=9606 GN=PDE9A PE=1 SV=1	0.04	2	2	0.76648	1.1395e-08	1.1395e-08
P31930	Cytochrome b-c1 complex subunit 1, mitochondrial OS=Homo sapiens OX=9606 GN=UQCRC1 PE=1 SV=3	0.321	9	12	1.02295	0.158921	0.158921
Q9BQ13	BTB/POZ domain-containing protein KCTD14 OS=Homo sapiens OX=9606 GN=KCTD14 PE=1 SV=2	0.106	2	2	1.26023	5.92043e-07	5.92043e-07
Q8N9F7	Lysophospholipase D GDPD1 OS=Homo sapiens OX=9606 GN=GDPD1 PE=1 SV=2	0.099	2	2	1.08805	0.000807675	0.000807675
O14817	Tetraspanin-4 OS=Homo sapiens OX=9606 GN=TSPAN4 PE=1 SV=1	0.273	6	42	0.603852	3.02339e-11	3.02339e-11
Q8NE01	Metal transporter CNNM3 OS=Homo sapiens OX=9606 GN=CNNM3 PE=1 SV=1	0.105	7	10	0.736071	4.42949e-07	4.42949e-07
Q96RU3	Formin-binding protein 1 OS=Homo sapiens OX=9606 GN=FNBP1 PE=1 SV=2	0.13	8	11	0.805777	1.22715e-09	1.22715e-09
Q6ZNW5	GDP-D-glucose phosphorylase 1 OS=Homo sapiens OX=9606 GN=GDPGP1 PE=1 SV=2	0.023	1	1	1.31219	0.0017063	0.0017063
P31040	Succinate dehydrogenase [ubiquinone] flavoprotein subunit, mitochondrial OS=Homo sapiens OX=9606 GN=SDHA PE=1 SV=2	0.214	9	12	1.13354	7.84102e-05	7.84102e-05
P10155	RNA-binding protein RO60 OS=Homo sapiens OX=9606 GN=RO60 PE=1 SV=2	0.353	17	31	1.12192	7.54929e-08	7.54929e-08
Q9H4A5	Golgi phosphoprotein 3-like OS=Homo sapiens OX=9606 GN=GOLPH3L PE=1 SV=1	0.13	2	2	0.99049	0.342234	0.342234
O43617	Trafficking protein particle complex subunit 3 OS=Homo sapiens OX=9606 GN=TRAPPC3 PE=1 SV=1	0.072	1	2	0.998594	0.884297	0.884297
O43709	Probable 18S rRNA (guanine-N(7))-methyltransferase OS=Homo sapiens OX=9606 GN=BUD23 PE=1 SV=2	0.078	1	2	1.22374	0.0001404	0.0001404
Q9P2E5	Chondroitin sulfate glucuronyltransferase OS=Homo sapiens OX=9606 GN=CHPF2 PE=2 SV=2	0.069	3	3	1.01851	0.348236	0.348236
Q8WVJ2	NudC domain-containing protein 2 OS=Homo sapiens OX=9606 GN=NUDCD2 PE=1 SV=1	0.357	4	5	0.849455	0.000102345	0.000102345
Q05193	Dynamin-1 OS=Homo sapiens OX=9606 GN=DNM1 PE=1 SV=2	0.081	1	14	1.19128	0.00472926	0.00472926
P00533	Epidermal growth factor receptor OS=Homo sapiens OX=9606 GN=EGFR PE=1 SV=2	0.352	32	69	0.840031	2.17552e-11	2.17552e-11
Q66PJ3	ADP-ribosylation factor-like protein 6-interacting protein 4 OS=Homo sapiens OX=9606 GN=ARL6IP4 PE=1 SV=3	0.156	2	2	1.00824	0.986761	0.986761
Q9NQ29	Putative RNA-binding protein Luc7-like 1 OS=Homo sapiens OX=9606 GN=LUC7L PE=1 SV=1	0.124	2	10	0.880481	1.25697e-08	1.25697e-08
Q9UHG3	Prenylcysteine oxidase 1 OS=Homo sapiens OX=9606 GN=PCYOX1 PE=1 SV=3	0.051	1	1	1.20521	2.03331e-05	2.03331e-05
P80303	Nucleobindin-2 OS=Homo sapiens OX=9606 GN=NUCB2 PE=1 SV=3	0.157	5	6	1.00858	0.968967	0.968967
Q14157	Ubiquitin-associated protein 2-like OS=Homo sapiens OX=9606 GN=UBAP2L PE=1 SV=2	0.077	6	11	0.830607	0.000127751	0.000127751
Q9HCN8	Stromal cell-derived factor 2-like protein 1 OS=Homo sapiens OX=9606 GN=SDF2L1 PE=1 SV=2	0.036	1	1	1.09315	0.00558376	0.00558376
Q9NXJ5	Pyroglutamyl-peptidase 1 OS=Homo sapiens OX=9606 GN=PGPEP1 PE=1 SV=1	0.038	1	1	1.06208	0.138038	0.138038
Q9HB40	Retinoid-inducible serine carboxypeptidase OS=Homo sapiens OX=9606 GN=SCPEP1 PE=1 SV=1	0.049	2	2	1.40657	0.0273355	0.0273355
P00441	Superoxide dismutase [Cu-Zn] OS=Homo sapiens OX=9606 GN=SOD1 PE=1 SV=2	0.649	7	49	0.857664	3.59615e-06	3.59615e-06
Q63HR2	Tensin-2 OS=Homo sapiens OX=9606 GN=TNS2 PE=1 SV=2	0.009	1	2	0.940185	0.0104463	0.0104463
O95573	Fatty acid CoA ligase Acsl3 OS=Homo sapiens OX=9606 GN=ACSL3 PE=1 SV=3	0.171	6	18	1.0828	0.00144392	0.00144392
P51003	Poly(A) polymerase alpha OS=Homo sapiens OX=9606 GN=PAPOLA PE=1 SV=4	0.144	8	13	1.5275	1.90157e-12	1.90157e-12
P04040	Catalase OS=Homo sapiens OX=9606 GN=CAT PE=1 SV=3	0.281	11	23	1.05284	3.22729e-05	3.22729e-05
Q01085	Nucleolysin TIAR OS=Homo sapiens OX=9606 GN=TIAL1 PE=1 SV=1	0.163	4	9	0.969235	0.229118	0.229118
P50993	Sodium/potassium-transporting ATPase subunit alpha-2 OS=Homo sapiens OX=9606 GN=ATP1A2 PE=1 SV=1	0.201	1	124	1.33044	0.162838	0.162838
P41440	Reduced folate transporter OS=Homo sapiens OX=9606 GN=SLC19A1 PE=1 SV=3	0.098	4	8	0.787738	4.2993e-07	4.2993e-07
Q9Y678	Coatomer subunit gamma-1 OS=Homo sapiens OX=9606 GN=COPG1 PE=1 SV=1	0.442	24	53	1.32512	5.58348e-09	5.58348e-09
O75581	Low-density lipoprotein receptor-related protein 6 OS=Homo sapiens OX=9606 GN=LRP6 PE=1 SV=2	0.122	12	19	0.738204	9.61242e-09	9.61242e-09
Q09028	Histone-binding protein RBBP4 OS=Homo sapiens OX=9606 GN=RBBP4 PE=1 SV=3	0.233	3	17	0.975786	0.355968	0.355968
Q9NQX3	Gephyrin OS=Homo sapiens OX=9606 GN=GPHN PE=1 SV=1	0.137	7	12	0.874519	5.23706e-05	5.23706e-05
Q02127	Dihydroorotate dehydrogenase (quinone), mitochondrial OS=Homo sapiens OX=9606 GN=DHODH PE=1 SV=3	0.046	1	1	0.843405	1.93942e-05	1.93942e-05
P51580	Thiopurine S-methyltransferase OS=Homo sapiens OX=9606 GN=TPMT PE=1 SV=1	0.163	4	7	1.13968	6.82424e-05	6.82424e-05
Q00839	Heterogeneous nuclear ribonucleoprotein U OS=Homo sapiens OX=9606 GN=HNRNPU PE=1 SV=6	0.288	20	52	1.23441	2.25511e-08	2.25511e-08
Q8WVM8	Sec1 family domain-containing protein 1 OS=Homo sapiens OX=9606 GN=SCFD1 PE=1 SV=4	0.248	11	15	1.17904	1.22337e-07	1.22337e-07
P36957	Dihydrolipoyllysine-residue succinyltransferase component of 2-oxoglutarate dehydrogenase complex, mitochondrial OS=Homo sapiens OX=9606 GN=DLST PE=1 SV=4	0.174	7	12	1.00239	0.934198	0.934198
Q9NVF7	F-box only protein 28 OS=Homo sapiens OX=9606 GN=FBXO28 PE=1 SV=1	0.024	1	1	1.00089	0.912007	0.912007
P22694	cAMP-dependent protein kinase catalytic subunit beta OS=Homo sapiens OX=9606 GN=PRKACB PE=1 SV=2	0.333	2	15	0.875177	0.00657114	0.00657114
Q8IZA0	Dyslexia-associated protein KIAA0319-like protein OS=Homo sapiens OX=9606 GN=KIAA0319L PE=1 SV=2	0.102	9	13	1.01526	0.147121	0.147121
P33764	Protein S100-A3 OS=Homo sapiens OX=9606 GN=S100A3 PE=1 SV=1	0.109	1	2	1.01607	0.950354	0.950354
P51674	Neuronal membrane glycoprotein M6-a OS=Homo sapiens OX=9606 GN=GPM6A PE=1 SV=2	0.126	3	8	0.734631	2.93508e-06	2.93508e-06
O15155	BET1 homolog OS=Homo sapiens OX=9606 GN=BET1 PE=1 SV=1	0.246	2	2	0.817014	0.0124677	0.0124677
Q4VNC1	Probable cation-transporting ATPase 13A4 OS=Homo sapiens OX=9606 GN=ATP13A4 PE=2 SV=3	0.011	1	1	0.763713	0.00535388	0.00535388
P19971	Thymidine phosphorylase OS=Homo sapiens OX=9606 GN=TYMP PE=1 SV=2	0.413	13	24	1.08939	7.25941e-05	7.25941e-05
Q9UBQ0	Vacuolar protein sorting-associated protein 29 OS=Homo sapiens OX=9606 GN=VPS29 PE=1 SV=1	0.478	9	24	0.961818	0.0446502	0.0446502
O60941	Dystrobrevin beta OS=Homo sapiens OX=9606 GN=DTNB PE=1 SV=1	0.144	7	7	0.987856	0.563454	0.563454
O43900	Prickle planar cell polarity protein 3 OS=Homo sapiens OX=9606 GN=PRICKLE3 PE=1 SV=2	0.041	2	2	1.04066	0.64345	0.64345
Q8N1A6	UPF0462 protein C4orf33 OS=Homo sapiens OX=9606 GN=C4orf33 PE=1 SV=2	0.101	2	2	1.10269	0.010996	0.010996
O00221	NF-kappa-B inhibitor epsilon OS=Homo sapiens OX=9606 GN=NFKBIE PE=1 SV=3	0.024	1	1	0.975109	0.5364	0.5364
Q6ZUM4	Rho GTPase-activating protein 27 OS=Homo sapiens OX=9606 GN=ARHGAP27 PE=1 SV=3	0.031	3	3	1.06807	0.0201692	0.0201692
Q8IYW2	Cilia- and flagella-associated protein 46 OS=Homo sapiens OX=9606 GN=CFAP46 PE=2 SV=3	0.004	1	2	1.20698	0.00301671	0.00301671
Q8IYI6	Exocyst complex component 8 OS=Homo sapiens OX=9606 GN=EXOC8 PE=1 SV=2	0.257	14	17	1.02696	0.00660264	0.00660264
Q15427	Splicing factor 3B subunit 4 OS=Homo sapiens OX=9606 GN=SF3B4 PE=1 SV=1	0.144	3	11	0.886211	8.05145e-06	8.05145e-06
O60669	Monocarboxylate transporter 2 OS=Homo sapiens OX=9606 GN=SLC16A7 PE=1 SV=2	0.036	2	4	0.886844	2.43828e-05	2.43828e-05
Q92544	Transmembrane 9 superfamily member 4 OS=Homo sapiens OX=9606 GN=TM9SF4 PE=1 SV=2	0.092	4	4	0.996268	0.810377	0.810377
Q8NBI5	Equilibrative nucleobase transporter 1 OS=Homo sapiens OX=9606 GN=SLC43A3 PE=1 SV=2	0.063	3	4	0.782317	2.94315e-08	2.94315e-08
P04843	Dolichyl-diphosphooligosaccharide--protein glycosyltransferase subunit 1 OS=Homo sapiens OX=9606 GN=RPN1 PE=1 SV=1	0.311	15	23	1.04996	0.00908867	0.00908867
Q9H9C1	Spermatogenesis-defective protein 39 homolog OS=Homo sapiens OX=9606 GN=VIPAS39 PE=1 SV=1	0.051	3	3	1.17983	6.54891e-05	6.54891e-05
Q96P70	Importin-9 OS=Homo sapiens OX=9606 GN=IPO9 PE=1 SV=3	0.133	11	13	0.988875	0.384063	0.384063
P14735	Insulin-degrading enzyme OS=Homo sapiens OX=9606 GN=IDE PE=1 SV=4	0.306	30	50	1.01064	0.255601	0.255601
Q96I34	Protein phosphatase 1 regulatory subunit 16A OS=Homo sapiens OX=9606 GN=PPP1R16A PE=1 SV=1	0.138	4	8	0.897809	1.40287e-07	1.40287e-07
P84090	Enhancer of rudimentary homolog OS=Homo sapiens OX=9606 GN=ERH PE=1 SV=1	0.221	3	4	0.970864	0.324867	0.324867
Q9UL63	Muskelin OS=Homo sapiens OX=9606 GN=MKLN1 PE=1 SV=2	0.019	1	1	0.927502	0.0311505	0.0311505
Q2M2I8	AP2-associated protein kinase 1 OS=Homo sapiens OX=9606 GN=AAK1 PE=1 SV=3	0.122	7	8	0.989209	0.48432	0.48432
Q9NQ48	Leucine zipper transcription factor-like protein 1 OS=Homo sapiens OX=9606 GN=LZTFL1 PE=1 SV=1	0.187	5	5	0.890695	3.51445e-06	3.51445e-06
Q9H0B6	Kinesin light chain 2 OS=Homo sapiens OX=9606 GN=KLC2 PE=1 SV=1	0.201	6	18	0.993518	0.521642	0.521642
Q9C0H6	Kelch-like protein 4 OS=Homo sapiens OX=9606 GN=KLHL4 PE=1 SV=2	0.015	1	1	1.15266	2.32752e-05	2.32752e-05
Q92896	Golgi apparatus protein 1 OS=Homo sapiens OX=9606 GN=GLG1 PE=1 SV=2	0.203	21	34	0.941762	8.72394e-06	8.72394e-06
Q04206	Transcription factor p65 OS=Homo sapiens OX=9606 GN=RELA PE=1 SV=2	0.12	5	6	1.10939	1.41929e-05	1.41929e-05
P83881	60S ribosomal protein L36a OS=Homo sapiens OX=9606 GN=RPL36A PE=1 SV=2	0.16	3	5	0.708956	6.51556e-08	6.51556e-08
Q8WW01	tRNA-splicing endonuclease subunit Sen15 OS=Homo sapiens OX=9606 GN=TSEN15 PE=1 SV=1	0.135	1	1	1.17944	0.00322063	0.00322063
Q9NZN3	EH domain-containing protein 3 OS=Homo sapiens OX=9606 GN=EHD3 PE=1 SV=2	0.411	3	70	0.877881	4.14504e-06	4.14504e-06
P56537	Eukaryotic translation initiation factor 6 OS=Homo sapiens OX=9606 GN=EIF6 PE=1 SV=1	0.506	8	32	1.03345	0.00245793	0.00245793
O95365	Zinc finger and BTB domain-containing protein 7A OS=Homo sapiens OX=9606 GN=ZBTB7A PE=1 SV=1	0.045	1	1	1.25232	0.000178105	0.000178105
Q96T88	E3 ubiquitin-protein ligase UHRF1 OS=Homo sapiens OX=9606 GN=UHRF1 PE=1 SV=1	0.088	5	6	0.828414	1.37507e-05	1.37507e-05
Q8WZA9	Immunity-related GTPase family Q protein OS=Homo sapiens OX=9606 GN=IRGQ PE=1 SV=1	0.111	5	6	0.915513	0.00106427	0.00106427
Q6UY14	ADAMTS-like protein 4 OS=Homo sapiens OX=9606 GN=ADAMTSL4 PE=1 SV=2	0.009	1	1	0.616247	9.73312e-12	9.73312e-12
Q9H5X1	Cytosolic iron-sulfur assembly component 2A OS=Homo sapiens OX=9606 GN=CIAO2A PE=1 SV=1	0.056	1	1	0.851168	0.00383984	0.00383984
P53007	Tricarboxylate transport protein, mitochondrial OS=Homo sapiens OX=9606 GN=SLC25A1 PE=1 SV=2	0.093	3	4	1.01242	0.463443	0.463443
Q9UBV7	Beta-1,4-galactosyltransferase 7 OS=Homo sapiens OX=9606 GN=B4GALT7 PE=1 SV=1	0.024	1	1	1.18067	0.000214239	0.000214239
Q96CS7	Pleckstrin homology domain-containing family B member 2 OS=Homo sapiens OX=9606 GN=PLEKHB2 PE=1 SV=1	0.167	3	7	0.684351	8.22641e-09	8.22641e-09
P26038	Moesin OS=Homo sapiens OX=9606 GN=MSN PE=1 SV=3	0.572	27	315	0.843679	1.88129e-08	1.88129e-08
A0A0B4J266	T cell receptor alpha variable 41 OS=Homo sapiens OX=9606 GN=TRAV41 PE=3 SV=1	0.089	1	1	0.656207	3.28501e-06	3.28501e-06
Q96FV3	Tetraspanin-17 OS=Homo sapiens OX=9606 GN=TSPAN17 PE=2 SV=2	0.052	2	2	0.791597	2.26271e-05	2.26271e-05
Q15126	Phosphomevalonate kinase OS=Homo sapiens OX=9606 GN=PMVK PE=1 SV=3	0.083	2	3	1.12392	0.000862382	0.000862382
Q9UL18	Protein argonaute-1 OS=Homo sapiens OX=9606 GN=AGO1 PE=1 SV=3	0.053	1	8	0.954654	0.171458	0.171458
P12270	Nucleoprotein TPR OS=Homo sapiens OX=9606 GN=TPR PE=1 SV=3	0.09	17	19	0.879224	7.4123e-06	7.4123e-06
O00116	Alkyldihydroxyacetonephosphate synthase, peroxisomal OS=Homo sapiens OX=9606 GN=AGPS PE=1 SV=1	0.09	4	5	1.17171	0.000147058	0.000147058
P33527	Multidrug resistance-associated protein 1 OS=Homo sapiens OX=9606 GN=ABCC1 PE=1 SV=3	0.381	46	138	1.04457	0.000161318	0.000161318
Q99447	Ethanolamine-phosphate cytidylyltransferase OS=Homo sapiens OX=9606 GN=PCYT2 PE=1 SV=1	0.175	7	10	1.1738	3.84373e-06	3.84373e-06
Q8WUF5	RelA-associated inhibitor OS=Homo sapiens OX=9606 GN=PPP1R13L PE=1 SV=4	0.076	5	7	0.864818	6.92479e-05	6.92479e-05
Q6NZI2	Caveolae-associated protein 1 OS=Homo sapiens OX=9606 GN=CAVIN1 PE=1 SV=1	0.236	8	21	1.23167	8.52187e-09	8.52187e-09
Q96K49	Transmembrane protein 87B OS=Homo sapiens OX=9606 GN=TMEM87B PE=1 SV=1	0.013	1	1	1.35868	2.72914e-08	2.72914e-08
Q9UNE7	E3 ubiquitin-protein ligase CHIP OS=Homo sapiens OX=9606 GN=STUB1 PE=1 SV=2	0.363	11	17	0.94907	0.00153974	0.00153974
Q5TC63	Growth hormone-regulated TBC protein 1 OS=Homo sapiens OX=9606 GN=GRTP1 PE=1 SV=4	0.024	2	3	1.01452	0.707261	0.707261
P14174	Macrophage migration inhibitory factor OS=Homo sapiens OX=9606 GN=MIF PE=1 SV=4	0.365	4	54	0.855231	5.33134e-07	5.33134e-07
Q5VYS8	Terminal uridylyltransferase 7 OS=Homo sapiens OX=9606 GN=TUT7 PE=1 SV=1	0.008	1	1	0.957438	0.16328	0.16328
Q13409	Cytoplasmic dynein 1 intermediate chain 2 OS=Homo sapiens OX=9606 GN=DYNC1I2 PE=1 SV=3	0.171	6	12	1.08983	0.00375673	0.00375673
Q8IV38	Ankyrin repeat and MYND domain-containing protein 2 OS=Homo sapiens OX=9606 GN=ANKMY2 PE=1 SV=1	0.098	4	4	1.02964	0.099901	0.099901
Q9H4B7	Tubulin beta-1 chain OS=Homo sapiens OX=9606 GN=TUBB1 PE=1 SV=1	0.157	2	64	0.884386	0.00104832	0.00104832
Q9Y4I1	Unconventional myosin-Va OS=Homo sapiens OX=9606 GN=MYO5A PE=1 SV=2	0.037	4	10	1.28377	5.06592e-09	5.06592e-09
P61353	60S ribosomal protein L27 OS=Homo sapiens OX=9606 GN=RPL27 PE=1 SV=2	0.397	5	12	0.931407	0.000333152	0.000333152
P52758	2-iminobutanoate/2-iminopropanoate deaminase OS=Homo sapiens OX=9606 GN=RIDA PE=1 SV=1	0.431	4	6	0.941489	0.102673	0.102673
Q8N9W4	Golgin subfamily A member 6-like protein 2 OS=Homo sapiens OX=9606 GN=GOLGA6L2 PE=1 SV=3	0.01	1	1	0.911646	0.00892163	0.00892163
Q04656	Copper-transporting ATPase 1 OS=Homo sapiens OX=9606 GN=ATP7A PE=1 SV=4	0.097	9	12	0.995735	0.724826	0.724826
P61019	Ras-related protein Rab-2A OS=Homo sapiens OX=9606 GN=RAB2A PE=1 SV=1	0.618	5	23	0.932478	0.00145737	0.00145737
P80297	Metallothionein-1X OS=Homo sapiens OX=9606 GN=MT1X PE=1 SV=1	0.328	2	11	0.821328	0.000267411	0.000267411
Q96PD2	Discoidin, CUB and LCCL domain-containing protein 2 OS=Homo sapiens OX=9606 GN=DCBLD2 PE=1 SV=1	0.279	15	36	0.736224	9.82584e-10	9.82584e-10
Q92878	DNA repair protein RAD50 OS=Homo sapiens OX=9606 GN=RAD50 PE=1 SV=1	0.037	4	4	1.17088	1.83786e-05	1.83786e-05
Q16186	Proteasomal ubiquitin receptor ADRM1 OS=Homo sapiens OX=9606 GN=ADRM1 PE=1 SV=2	0.13	6	9	1.06248	0.000251622	0.000251622
Q8TC07	TBC1 domain family member 15 OS=Homo sapiens OX=9606 GN=TBC1D15 PE=1 SV=2	0.081	5	5	0.93979	0.0103347	0.0103347
P98194	Calcium-transporting ATPase type 2C member 1 OS=Homo sapiens OX=9606 GN=ATP2C1 PE=1 SV=3	0.274	19	23	0.964866	0.0357238	0.0357238
Q9NPF8	Arf-GAP with dual PH domain-containing protein 2 OS=Homo sapiens OX=9606 GN=ADAP2 PE=1 SV=1	0.068	1	2	1.16846	0.000567874	0.000567874
Q9NS93	Transmembrane 7 superfamily member 3 OS=Homo sapiens OX=9606 GN=TM7SF3 PE=2 SV=1	0.014	1	1	1.21234	5.782e-05	5.782e-05
P01031	Complement C5 OS=Homo sapiens OX=9606 GN=C5 PE=1 SV=4	0.033	5	8	1.09808	0.00304511	0.00304511
Q9GZM3	DNA-directed RNA polymerase II subunit RPB11-b1 OS=Homo sapiens OX=9606 GN=POLR2J2 PE=1 SV=2	0.2	2	2	1.321	2.77696e-06	2.77696e-06
Q9H9A6	Leucine-rich repeat-containing protein 40 OS=Homo sapiens OX=9606 GN=LRRC40 PE=1 SV=1	0.178	8	8	1.06486	0.0090458	0.0090458
Q96L58	Beta-1,3-galactosyltransferase 6 OS=Homo sapiens OX=9606 GN=B3GALT6 PE=1 SV=2	0.027	1	1	1.00922	0.996131	0.996131
Q8IW35	Centrosomal protein of 97 kDa OS=Homo sapiens OX=9606 GN=CEP97 PE=1 SV=1	0.014	1	1	1.05396	0.453883	0.453883
A8MYV0	Doublecortin domain-containing protein 2C OS=Homo sapiens OX=9606 GN=DCDC2C PE=1 SV=4	0.014	1	1	1.79235	1.44201e-06	1.44201e-06
Q6P9B6	MTOR-associated protein MEAK7 OS=Homo sapiens OX=9606 GN=MEAK7 PE=1 SV=2	0.371	12	22	1.12661	6.86648e-06	6.86648e-06
Q99459	Cell division cycle 5-like protein OS=Homo sapiens OX=9606 GN=CDC5L PE=1 SV=2	0.04	2	2	0.884449	0.00048485	0.00048485
O94952	F-box only protein 21 OS=Homo sapiens OX=9606 GN=FBXO21 PE=2 SV=2	0.065	2	2	1.07857	0.135843	0.135843
Q9BSQ5	Cerebral cavernous malformations 2 protein OS=Homo sapiens OX=9606 GN=CCM2 PE=1 SV=1	0.113	4	4	0.910301	0.00342236	0.00342236
P09758	Tumor-associated calcium signal transducer 2 OS=Homo sapiens OX=9606 GN=TACSTD2 PE=1 SV=3	0.272	7	10	1.17979	3.96439e-07	3.96439e-07
P25054	Adenomatous polyposis coli protein OS=Homo sapiens OX=9606 GN=APC PE=1 SV=2	0.005	1	1	1.03219	0.596471	0.596471
O43929	Origin recognition complex subunit 4 OS=Homo sapiens OX=9606 GN=ORC4 PE=1 SV=2	0.023	1	1	1.15113	0.0274207	0.0274207
P35270	Sepiapterin reductase OS=Homo sapiens OX=9606 GN=SPR PE=1 SV=1	0.391	7	19	1.04923	0.000100051	0.000100051
Q7KZF4	Staphylococcal nuclease domain-containing protein 1 OS=Homo sapiens OX=9606 GN=SND1 PE=1 SV=1	0.36	25	57	1.12659	5.18161e-07	5.18161e-07
P36404	ADP-ribosylation factor-like protein 2 OS=Homo sapiens OX=9606 GN=ARL2 PE=1 SV=4	0.364	5	9	1.06165	0.00627075	0.00627075
P35221	Catenin alpha-1 OS=Homo sapiens OX=9606 GN=CTNNA1 PE=1 SV=1	0.61	35	190	0.855512	9.94471e-10	9.94471e-10
Q7Z6Z7	E3 ubiquitin-protein ligase HUWE1 OS=Homo sapiens OX=9606 GN=HUWE1 PE=1 SV=3	0.064	19	25	1.18733	1.62736e-07	1.62736e-07
P61026	Ras-related protein Rab-10 OS=Homo sapiens OX=9606 GN=RAB10 PE=1 SV=1	0.51	8	26	0.927365	7.70059e-05	7.70059e-05
P63173	60S ribosomal protein L38 OS=Homo sapiens OX=9606 GN=RPL38 PE=1 SV=2	0.5	4	6	1.13858	0.0156888	0.0156888
Q9NVR5	Protein kintoun OS=Homo sapiens OX=9606 GN=DNAAF2 PE=1 SV=2	0.019	1	1	1.60479	0.000196562	0.000196562
Q9BQ69	ADP-ribose glycohydrolase MACROD1 OS=Homo sapiens OX=9606 GN=MACROD1 PE=1 SV=2	0.034	1	1	1.00661	0.669296	0.669296
Q86U70	LIM domain-binding protein 1 OS=Homo sapiens OX=9606 GN=LDB1 PE=1 SV=2	0.061	2	2	0.98961	0.604147	0.604147
Q86V87	FHF complex subunit HOOK interacting protein 2B OS=Homo sapiens OX=9606 GN=FHIP2B PE=2 SV=2	0.02	1	1	0.85573	1.32174e-08	1.32174e-08
O00469	Procollagen-lysine,2-oxoglutarate 5-dioxygenase 2 OS=Homo sapiens OX=9606 GN=PLOD2 PE=1 SV=2	0.012	1	1	0.865819	0.0587193	0.0587193
P29323	Ephrin type-B receptor 2 OS=Homo sapiens OX=9606 GN=EPHB2 PE=1 SV=5	0.252	18	48	0.819635	4.84201e-10	4.84201e-10
P27487	Dipeptidyl peptidase 4 OS=Homo sapiens OX=9606 GN=DPP4 PE=1 SV=2	0.054	5	10	1.06123	0.000611863	0.000611863
Q8N0Z6	Tetratricopeptide repeat protein 5 OS=Homo sapiens OX=9606 GN=TTC5 PE=1 SV=2	0.075	3	3	0.905866	0.000400978	0.000400978
P21709	Ephrin type-A receptor 1 OS=Homo sapiens OX=9606 GN=EPHA1 PE=1 SV=4	0.086	7	9	0.890761	0.000161496	0.000161496
P49366	Deoxyhypusine synthase OS=Homo sapiens OX=9606 GN=DHPS PE=1 SV=1	0.352	8	13	0.867897	4.15769e-05	4.15769e-05
Q9HBG4	V-type proton ATPase 116 kDa subunit a 4 OS=Homo sapiens OX=9606 GN=ATP6V0A4 PE=1 SV=2	0.03	2	2	0.957407	0.0728447	0.0728447
Q8WXF1	Paraspeckle component 1 OS=Homo sapiens OX=9606 GN=PSPC1 PE=1 SV=1	0.138	5	11	1.11769	6.39235e-06	6.39235e-06
O75935	Dynactin subunit 3 OS=Homo sapiens OX=9606 GN=DCTN3 PE=1 SV=1	0.392	7	11	0.963189	0.162587	0.162587
P20810	Calpastatin OS=Homo sapiens OX=9606 GN=CAST PE=1 SV=4	0.121	7	16	0.832721	1.02862e-06	1.02862e-06
Q99729	Heterogeneous nuclear ribonucleoprotein A/B OS=Homo sapiens OX=9606 GN=HNRNPAB PE=1 SV=2	0.187	4	15	0.8655	0.000345532	0.000345532
Q13136	Liprin-alpha-1 OS=Homo sapiens OX=9606 GN=PPFIA1 PE=1 SV=1	0.136	10	16	0.834794	5.90279e-06	5.90279e-06
Q02880	DNA topoisomerase 2-beta OS=Homo sapiens OX=9606 GN=TOP2B PE=1 SV=3	0.012	1	2	1.04825	0.176497	0.176497
Q9NR28	Diablo IAP-binding mitochondrial protein OS=Homo sapiens OX=9606 GN=DIABLO PE=1 SV=1	0.071	2	2	1.10551	4.22311e-06	4.22311e-06
Q13873	Bone morphogenetic protein receptor type-2 OS=Homo sapiens OX=9606 GN=BMPR2 PE=1 SV=2	0.029	2	2	1.06816	0.245481	0.245481
Q7Z736	Pleckstrin homology domain-containing family H member 3 OS=Homo sapiens OX=9606 GN=PLEKHH3 PE=1 SV=2	0.074	4	5	1.01713	0.418259	0.418259
P78357	Contactin-associated protein 1 OS=Homo sapiens OX=9606 GN=CNTNAP1 PE=1 SV=1	0.015	2	2	1.02294	0.0129397	0.0129397
P08567	Pleckstrin OS=Homo sapiens OX=9606 GN=PLEK PE=1 SV=3	0.04	1	2	0.723554	0.000183408	0.000183408
P48739	Phosphatidylinositol transfer protein beta isoform OS=Homo sapiens OX=9606 GN=PITPNB PE=1 SV=2	0.502	9	21	0.928382	0.00495352	0.00495352
P28070	Proteasome subunit beta type-4 OS=Homo sapiens OX=9606 GN=PSMB4 PE=1 SV=4	0.455	7	28	1.06954	0.00129043	0.00129043
P49903	Selenide, water dikinase 1 OS=Homo sapiens OX=9606 GN=SEPHS1 PE=1 SV=2	0.281	6	12	1.0321	0.12753	0.12753
P49006	MARCKS-related protein OS=Homo sapiens OX=9606 GN=MARCKSL1 PE=1 SV=2	0.262	3	7	0.686579	4.93569e-07	4.93569e-07
P61586	Transforming protein RhoA OS=Homo sapiens OX=9606 GN=RHOA PE=1 SV=1	0.565	3	58	0.691834	1.65444e-06	1.65444e-06
Q9H0E2	Toll-interacting protein OS=Homo sapiens OX=9606 GN=TOLLIP PE=1 SV=1	0.391	8	32	0.615438	2.49898e-11	2.49898e-11
Q96G21	U3 small nucleolar ribonucleoprotein protein IMP4 OS=Homo sapiens OX=9606 GN=IMP4 PE=1 SV=1	0.148	3	5	1.18281	0.000293207	0.000293207
Q13753	Laminin subunit gamma-2 OS=Homo sapiens OX=9606 GN=LAMC2 PE=1 SV=2	0.092	7	9	1.04239	0.000480053	0.000480053
Q96R72	Olfactory receptor 4K3 OS=Homo sapiens OX=9606 GN=OR4K3 PE=3 SV=3	0.022	1	1	1.08022	0.469833	0.469833
P51178	1-phosphatidylinositol 4,5-bisphosphate phosphodiesterase delta-1 OS=Homo sapiens OX=9606 GN=PLCD1 PE=1 SV=2	0.213	11	26	1.05654	1.6536e-05	1.6536e-05
P01033	Metalloproteinase inhibitor 1 OS=Homo sapiens OX=9606 GN=TIMP1 PE=1 SV=1	0.333	5	9	1.16823	2.66786e-06	2.66786e-06
P11047	Laminin subunit gamma-1 OS=Homo sapiens OX=9606 GN=LAMC1 PE=1 SV=3	0.103	12	15	0.889222	9.19255e-07	9.19255e-07
Q08174	Protocadherin-1 OS=Homo sapiens OX=9606 GN=PCDH1 PE=1 SV=2	0.113	7	7	0.849821	2.22671e-06	2.22671e-06
P49368	T-complex protein 1 subunit gamma OS=Homo sapiens OX=9606 GN=CCT3 PE=1 SV=4	0.666	32	160	1.14211	5.48387e-09	5.48387e-09
Q9NV56	MRG/MORF4L-binding protein OS=Homo sapiens OX=9606 GN=MRGBP PE=1 SV=1	0.064	1	1	1.37105	0.000106453	0.000106453
P07355	Annexin A2 OS=Homo sapiens OX=9606 GN=ANXA2 PE=1 SV=2	0.923	37	510	1.11697	3.3403e-07	3.3403e-07
I3L273	Golgi-associated olfactory signaling regulator OS=Homo sapiens OX=9606 GN=GFY PE=3 SV=1	0.027	1	1	0.855541	0.00359721	0.00359721
Q9NS86	LanC-like protein 2 OS=Homo sapiens OX=9606 GN=LANCL2 PE=1 SV=1	0.096	3	4	1.0506	0.0332874	0.0332874
A5D8V6	Vacuolar protein sorting-associated protein 37C OS=Homo sapiens OX=9606 GN=VPS37C PE=1 SV=2	0.13	4	11	0.506898	3.43528e-11	3.43528e-11
Q96FV2	Secernin-2 OS=Homo sapiens OX=9606 GN=SCRN2 PE=1 SV=3	0.188	5	7	1.11307	0.000714827	0.000714827
P0C870	Bifunctional peptidase and (3S)-lysyl hydroxylase JMJD7 OS=Homo sapiens OX=9606 GN=JMJD7 PE=1 SV=1	0.047	1	1	0.926667	0.197339	0.197339
Q9P2X3	Protein IMPACT OS=Homo sapiens OX=9606 GN=IMPACT PE=1 SV=2	0.119	3	3	1.29491	2.27563e-08	2.27563e-08
P62633	CCHC-type zinc finger nucleic acid binding protein OS=Homo sapiens OX=9606 GN=CNBP PE=1 SV=1	0.311	4	12	0.912487	0.000436716	0.000436716
P38919	Eukaryotic initiation factor 4A-III OS=Homo sapiens OX=9606 GN=EIF4A3 PE=1 SV=4	0.438	14	42	1.21426	2.0772e-09	2.0772e-09
Q96GE4	Centrosomal protein of 95 kDa OS=Homo sapiens OX=9606 GN=CEP95 PE=1 SV=1	0.021	1	1	0.740259	3.05687e-06	3.05687e-06
Q6UVY6	DBH-like monooxygenase protein 1 OS=Homo sapiens OX=9606 GN=MOXD1 PE=1 SV=1	0.054	3	4	0.76987	6.09904e-07	6.09904e-07
Q86Y56	Dynein axonemal assembly factor 5 OS=Homo sapiens OX=9606 GN=DNAAF5 PE=1 SV=4	0.157	10	11	1.07498	0.00260834	0.00260834
P00374	Dihydrofolate reductase OS=Homo sapiens OX=9606 GN=DHFR PE=1 SV=2	0.439	7	15	0.625406	2.25629e-09	2.25629e-09
P02788	Lactotransferrin OS=Homo sapiens OX=9606 GN=LTF PE=1 SV=6	0.03	2	7	1.15818	1.63275e-05	1.63275e-05
P01112	GTPase HRas OS=Homo sapiens OX=9606 GN=HRAS PE=1 SV=1	0.566	2	46	0.95966	0.216594	0.216594
Q9UIJ5	Palmitoyltransferase ZDHHC2 OS=Homo sapiens OX=9606 GN=ZDHHC2 PE=1 SV=1	0.033	1	1	1.06491	0.458809	0.458809
P26006	Integrin alpha-3 OS=Homo sapiens OX=9606 GN=ITGA3 PE=1 SV=5	0.273	28	266	0.9965	0.372109	0.372109
Q86SQ4	Adhesion G-protein coupled receptor G6 OS=Homo sapiens OX=9606 GN=ADGRG6 PE=1 SV=3	0.042	4	4	0.796389	1.6743e-07	1.6743e-07
O15392	Baculoviral IAP repeat-containing protein 5 OS=Homo sapiens OX=9606 GN=BIRC5 PE=1 SV=3	0.155	3	3	0.476064	7.56843e-11	7.56843e-11
Q16698	2,4-dienoyl-CoA reductase [(3E)-enoyl-CoA-producing], mitochondrial OS=Homo sapiens OX=9606 GN=DECR1 PE=1 SV=1	0.269	7	9	1.08706	0.0111527	0.0111527
P56704	Protein Wnt-3a OS=Homo sapiens OX=9606 GN=WNT3A PE=1 SV=2	0.057	2	2	0.976262	0.210439	0.210439
Q13370	cGMP-inhibited 3',5'-cyclic phosphodiesterase 3B OS=Homo sapiens OX=9606 GN=PDE3B PE=1 SV=2	0.018	1	1	1.03196	0.716267	0.716267
Q9NX70	Mediator of RNA polymerase II transcription subunit 29 OS=Homo sapiens OX=9606 GN=MED29 PE=1 SV=1	0.095	2	3	0.979192	0.263937	0.263937
Q9NTJ5	Phosphatidylinositol-3-phosphatase SAC1 OS=Homo sapiens OX=9606 GN=SACM1L PE=1 SV=2	0.058	3	4	1.30082	0.000107631	0.000107631
P24468	COUP transcription factor 2 OS=Homo sapiens OX=9606 GN=NR2F2 PE=1 SV=1	0.022	1	1	1.34848	0.00677007	0.00677007
O15127	Secretory carrier-associated membrane protein 2 OS=Homo sapiens OX=9606 GN=SCAMP2 PE=1 SV=2	0.14	4	8	0.93964	0.00718545	0.00718545
P53597	Succinate--CoA ligase [ADP/GDP-forming] subunit alpha, mitochondrial OS=Homo sapiens OX=9606 GN=SUCLG1 PE=1 SV=4	0.147	4	6	1.01702	0.600622	0.600622
Q8IV36	Protein HID1 OS=Homo sapiens OX=9606 GN=HID1 PE=1 SV=1	0.029	2	2	1.075	0.0614201	0.0614201
Q9Y5X2	Sorting nexin-8 OS=Homo sapiens OX=9606 GN=SNX8 PE=1 SV=1	0.077	3	4	0.935213	0.000112611	0.000112611
Q9HCY8	Protein S100-A14 OS=Homo sapiens OX=9606 GN=S100A14 PE=1 SV=1	0.596	6	18	1.19056	2.1466e-07	2.1466e-07
Q9Y5J1	U3 small nucleolar RNA-associated protein 18 homolog OS=Homo sapiens OX=9606 GN=UTP18 PE=1 SV=3	0.108	4	7	1.61838	1.67649e-08	1.67649e-08
Q9H1Y0	Autophagy protein 5 OS=Homo sapiens OX=9606 GN=ATG5 PE=1 SV=2	0.065	2	2	1.12344	2.98466e-05	2.98466e-05
P07195	L-lactate dehydrogenase B chain OS=Homo sapiens OX=9606 GN=LDHB PE=1 SV=2	0.593	19	163	0.874752	5.15244e-06	5.15244e-06
Q8IWV7	E3 ubiquitin-protein ligase UBR1 OS=Homo sapiens OX=9606 GN=UBR1 PE=1 SV=1	0.03	5	6	0.974267	0.40453	0.40453
Q96MX6	Dynein axonemal assembly factor 10 OS=Homo sapiens OX=9606 GN=DNAAF10 PE=1 SV=1	0.143	3	3	1.27593	8.61682e-05	8.61682e-05
P18859	ATP synthase-coupling factor 6, mitochondrial OS=Homo sapiens OX=9606 GN=ATP5PF PE=1 SV=1	0.139	1	1	0.850269	0.00657726	0.00657726
P30046	D-dopachrome decarboxylase OS=Homo sapiens OX=9606 GN=DDT PE=1 SV=3	0.568	6	15	0.928161	0.0248072	0.0248072
P51808	Dynein light chain Tctex-type 3 OS=Homo sapiens OX=9606 GN=DYNLT3 PE=1 SV=1	0.147	1	1	1.22827	0.00183439	0.00183439
Q96RS6	NudC domain-containing protein 1 OS=Homo sapiens OX=9606 GN=NUDCD1 PE=1 SV=2	0.271	11	22	1.25239	6.13214e-07	6.13214e-07
Q93052	Lipoma-preferred partner OS=Homo sapiens OX=9606 GN=LPP PE=1 SV=1	0.114	4	6	1.05604	0.0140268	0.0140268
Q15008	26S proteasome non-ATPase regulatory subunit 6 OS=Homo sapiens OX=9606 GN=PSMD6 PE=1 SV=1	0.344	14	29	1.31709	3.04073e-11	3.04073e-11
O14980	Exportin-1 OS=Homo sapiens OX=9606 GN=XPO1 PE=1 SV=1	0.288	26	60	1.20048	3.53024e-09	3.53024e-09
P35858	Insulin-like growth factor-binding protein complex acid labile subunit OS=Homo sapiens OX=9606 GN=IGFALS PE=1 SV=1	0.023	1	2	0.943851	0.154859	0.154859
O43156	TELO2-interacting protein 1 homolog OS=Homo sapiens OX=9606 GN=TTI1 PE=1 SV=3	0.027	3	3	1.23177	0.0137534	0.0137534
P25398	40S ribosomal protein S12 OS=Homo sapiens OX=9606 GN=RPS12 PE=1 SV=3	0.53	6	23	0.855555	1.10449e-06	1.10449e-06
Q86VX2	COMM domain-containing protein 7 OS=Homo sapiens OX=9606 GN=COMMD7 PE=1 SV=2	0.075	1	1	1.01683	0.79404	0.79404
Q9H3U1	Protein unc-45 homolog A OS=Homo sapiens OX=9606 GN=UNC45A PE=1 SV=1	0.375	28	53	1.21216	3.37455e-10	3.37455e-10
Q9BUJ2	Heterogeneous nuclear ribonucleoprotein U-like protein 1 OS=Homo sapiens OX=9606 GN=HNRNPUL1 PE=1 SV=2	0.182	10	14	1.22778	1.38549e-07	1.38549e-07
P00568	Adenylate kinase isoenzyme 1 OS=Homo sapiens OX=9606 GN=AK1 PE=1 SV=3	0.356	5	20	1.11206	3.12078e-05	3.12078e-05
Q13190	Syntaxin-5 OS=Homo sapiens OX=9606 GN=STX5 PE=1 SV=2	0.062	2	2	1.13825	0.192405	0.192405
Q9BSU1	Phagosome assembly factor 1 OS=Homo sapiens OX=9606 GN=PHAF1 PE=1 SV=1	0.024	1	1	0.934376	0.000861165	0.000861165
Q9NRX2	39S ribosomal protein L17, mitochondrial OS=Homo sapiens OX=9606 GN=MRPL17 PE=1 SV=1	0.034	1	2	0.839686	0.000174202	0.000174202
P28066	Proteasome subunit alpha type-5 OS=Homo sapiens OX=9606 GN=PSMA5 PE=1 SV=3	0.481	8	42	1.13326	9.91859e-07	9.91859e-07
Q52LJ0	Protein FAM98B OS=Homo sapiens OX=9606 GN=FAM98B PE=1 SV=2	0.148	3	6	1.10806	0.0534953	0.0534953
P54136	Arginine--tRNA ligase, cytoplasmic OS=Homo sapiens OX=9606 GN=RARS1 PE=1 SV=2	0.598	32	80	1.26168	5.28649e-10	5.28649e-10
O15375	Monocarboxylate transporter 6 OS=Homo sapiens OX=9606 GN=SLC16A5 PE=1 SV=1	0.03	2	3	1.3522	1.28777e-05	1.28777e-05
Q9UL33	Trafficking protein particle complex subunit 2-like protein OS=Homo sapiens OX=9606 GN=TRAPPC2L PE=1 SV=1	0.193	2	3	1.26445	8.42832e-06	8.42832e-06
Q7Z6J0	E3 ubiquitin-protein ligase SH3RF1 OS=Homo sapiens OX=9606 GN=SH3RF1 PE=1 SV=2	0.077	5	6	0.613595	2.07053e-10	2.07053e-10
Q96SQ9	Cytochrome P450 2S1 OS=Homo sapiens OX=9606 GN=CYP2S1 PE=1 SV=2	0.032	1	1	1.0729	0.134075	0.134075
Q9Y3D0	Cytosolic iron-sulfur assembly component 2B OS=Homo sapiens OX=9606 GN=CIAO2B PE=1 SV=1	0.258	2	4	1.05433	0.139392	0.139392
Q8WVQ1	Soluble calcium-activated nucleotidase 1 OS=Homo sapiens OX=9606 GN=CANT1 PE=1 SV=1	0.1	3	5	1.03741	0.021655	0.021655
P25445	Tumor necrosis factor receptor superfamily member 6 OS=Homo sapiens OX=9606 GN=FAS PE=1 SV=1	0.191	8	22	1.16384	1.8167e-07	1.8167e-07
O75113	NEDD4-binding protein 1 OS=Homo sapiens OX=9606 GN=N4BP1 PE=1 SV=4	0.029	1	1	0.972519	0.478465	0.478465
P22612	cAMP-dependent protein kinase catalytic subunit gamma OS=Homo sapiens OX=9606 GN=PRKACG PE=1 SV=3	0.097	1	4	1.18258	0.203609	0.203609
Q9BUK6	Protein misato homolog 1 OS=Homo sapiens OX=9606 GN=MSTO1 PE=1 SV=1	0.079	4	8	1.04883	0.00604072	0.00604072
Q92974	Rho guanine nucleotide exchange factor 2 OS=Homo sapiens OX=9606 GN=ARHGEF2 PE=1 SV=4	0.098	8	10	1.00356	0.713945	0.713945
P15559	NAD(P)H dehydrogenase [quinone] 1 OS=Homo sapiens OX=9606 GN=NQO1 PE=1 SV=1	0.303	9	32	1.01374	0.24021	0.24021
Q8NAX2	Keratinocyte differentiation factor 1 OS=Homo sapiens OX=9606 GN=KDF1 PE=1 SV=2	0.146	4	9	0.821715	1.48131e-07	1.48131e-07
Q2LD37	Transmembrane protein KIAA1109 OS=Homo sapiens OX=9606 GN=KIAA1109 PE=1 SV=2	0.003	1	1	0.932827	0.0971532	0.0971532
P51532	Transcription activator BRG1 OS=Homo sapiens OX=9606 GN=SMARCA4 PE=1 SV=2	0.05	7	8	1.1297	0.000200723	0.000200723
Q8NFY9	Kelch repeat and BTB domain-containing protein 8 OS=Homo sapiens OX=9606 GN=KBTBD8 PE=1 SV=2	0.02	1	2	0.885608	0.000948817	0.000948817
Q99570	Phosphoinositide 3-kinase regulatory subunit 4 OS=Homo sapiens OX=9606 GN=PIK3R4 PE=1 SV=3	0.048	7	7	1.32383	1.24526e-07	1.24526e-07
Q13237	cGMP-dependent protein kinase 2 OS=Homo sapiens OX=9606 GN=PRKG2 PE=1 SV=1	0.02	1	1	0.228381	8.9175e-06	8.9175e-06
Q00013	55 kDa erythrocyte membrane protein OS=Homo sapiens OX=9606 GN=MPP1 PE=1 SV=2	0.032	1	1	0.772756	0.000283209	0.000283209
Q96K76	Ubiquitin carboxyl-terminal hydrolase 47 OS=Homo sapiens OX=9606 GN=USP47 PE=1 SV=3	0.03	4	6	0.879542	1.83015e-07	1.83015e-07
Q15436	Protein transport protein Sec23A OS=Homo sapiens OX=9606 GN=SEC23A PE=1 SV=2	0.325	16	33	1.28937	3.06022e-09	3.06022e-09
Q9NRL3	Striatin-4 OS=Homo sapiens OX=9606 GN=STRN4 PE=1 SV=2	0.041	1	3	1.00228	0.968953	0.968953
P46937	Transcriptional coactivator YAP1 OS=Homo sapiens OX=9606 GN=YAP1 PE=1 SV=2	0.093	3	4	0.883863	0.00118069	0.00118069
O14792	Heparan sulfate glucosamine 3-O-sulfotransferase 1 OS=Homo sapiens OX=9606 GN=HS3ST1 PE=1 SV=1	0.068	3	4	1.13206	0.000336985	0.000336985
Q8WUN7	Ubiquitin domain-containing protein 2 OS=Homo sapiens OX=9606 GN=UBTD2 PE=1 SV=2	0.261	3	12	0.935108	0.0437311	0.0437311
P05091	Aldehyde dehydrogenase, mitochondrial OS=Homo sapiens OX=9606 GN=ALDH2 PE=1 SV=2	0.097	3	4	1.12219	2.58014e-05	2.58014e-05
P49447	Transmembrane ascorbate-dependent reductase CYB561 OS=Homo sapiens OX=9606 GN=CYB561 PE=1 SV=2	0.06	1	2	0.937476	0.0270822	0.0270822
Q8IVT2	Mitotic interactor and substrate of PLK1 OS=Homo sapiens OX=9606 GN=MISP PE=1 SV=1	0.138	6	8	1.0485	0.0188866	0.0188866
Q5S007	Leucine-rich repeat serine/threonine-protein kinase 2 OS=Homo sapiens OX=9606 GN=LRRK2 PE=1 SV=2	0.008	1	6	0.785365	1.60583e-05	1.60583e-05
Q8TAA9	Vang-like protein 1 OS=Homo sapiens OX=9606 GN=VANGL1 PE=1 SV=1	0.25	10	33	0.679859	2.80263e-09	2.80263e-09
O75531	Barrier-to-autointegration factor OS=Homo sapiens OX=9606 GN=BANF1 PE=1 SV=1	0.562	4	16	1.08064	0.00494356	0.00494356
P22061	Protein-L-isoaspartate(D-aspartate) O-methyltransferase OS=Homo sapiens OX=9606 GN=PCMT1 PE=1 SV=4	0.52	9	22	0.955189	0.00232672	0.00232672
Q9BQI6	SMC5-SMC6 complex localization factor protein 1 OS=Homo sapiens OX=9606 GN=SLF1 PE=1 SV=2	0.01	1	1	0.564752	5.57564e-05	5.57564e-05
P00736	Complement C1r subcomponent OS=Homo sapiens OX=9606 GN=C1R PE=1 SV=2	0.128	6	8	0.969597	0.165631	0.165631
P67812	Signal peptidase complex catalytic subunit SEC11A OS=Homo sapiens OX=9606 GN=SEC11A PE=1 SV=1	0.067	1	1	1.30845	5.3238e-05	5.3238e-05
A6NCL7	Ankyrin repeat domain-containing protein 33B OS=Homo sapiens OX=9606 GN=ANKRD33B PE=3 SV=1	0.024	1	2	0.988066	0.531266	0.531266
A1L170	Uncharacterized protein C1orf226 OS=Homo sapiens OX=9606 GN=C1orf226 PE=1 SV=1	0.062	1	1	0.569158	6.36309e-06	6.36309e-06
P13995	Bifunctional methylenetetrahydrofolate dehydrogenase/cyclohydrolase, mitochondrial OS=Homo sapiens OX=9606 GN=MTHFD2 PE=1 SV=2	0.031	1	1	1.03346	0.649209	0.649209
P35240	Merlin OS=Homo sapiens OX=9606 GN=NF2 PE=1 SV=1	0.158	8	11	0.959144	0.110539	0.110539
Q6PHR2	Serine/threonine-protein kinase ULK3 OS=Homo sapiens OX=9606 GN=ULK3 PE=1 SV=2	0.178	6	9	0.578388	4.16851e-07	4.16851e-07
P46459	Vesicle-fusing ATPase OS=Homo sapiens OX=9606 GN=NSF PE=1 SV=3	0.325	21	48	1.26916	2.69068e-10	2.69068e-10
O00273	DNA fragmentation factor subunit alpha OS=Homo sapiens OX=9606 GN=DFFA PE=1 SV=1	0.19	5	8	0.844303	7.96927e-07	7.96927e-07
Q9HB19	Pleckstrin homology domain-containing family A member 2 OS=Homo sapiens OX=9606 GN=PLEKHA2 PE=1 SV=2	0.026	1	1	0.927732	0.00383382	0.00383382
Q9HD89	Resistin OS=Homo sapiens OX=9606 GN=RETN PE=1 SV=1	0.167	1	1	0.914426	0.0626982	0.0626982
Q9H6T0	Epithelial splicing regulatory protein 2 OS=Homo sapiens OX=9606 GN=ESRP2 PE=1 SV=1	0.021	1	2	0.948183	0.0272102	0.0272102
P09496	Clathrin light chain A OS=Homo sapiens OX=9606 GN=CLTA PE=1 SV=1	0.21	8	30	1.38908	4.88677e-09	4.88677e-09
Q14318	Peptidyl-prolyl cis-trans isomerase FKBP8 OS=Homo sapiens OX=9606 GN=FKBP8 PE=1 SV=2	0.039	1	1	1.20112	0.00395299	0.00395299
P04626	Receptor tyrosine-protein kinase erbB-2 OS=Homo sapiens OX=9606 GN=ERBB2 PE=1 SV=1	0.131	9	15	0.937867	0.00522471	0.00522471
Q86X76	Deaminated glutathione amidase OS=Homo sapiens OX=9606 GN=NIT1 PE=1 SV=2	0.128	3	5	0.984025	0.340962	0.340962
Q9H2M9	Rab3 GTPase-activating protein non-catalytic subunit OS=Homo sapiens OX=9606 GN=RAB3GAP2 PE=1 SV=1	0.103	13	17	1.2087	8.0355e-08	8.0355e-08
Q9BY11	Protein kinase C and casein kinase substrate in neurons protein 1 OS=Homo sapiens OX=9606 GN=PACSIN1 PE=1 SV=1	0.155	5	7	0.864626	2.8986e-07	2.8986e-07
Q96JB5	CDK5 regulatory subunit-associated protein 3 OS=Homo sapiens OX=9606 GN=CDK5RAP3 PE=1 SV=2	0.148	8	10	1.27551	2.78871e-07	2.78871e-07
P14415	Sodium/potassium-transporting ATPase subunit beta-2 OS=Homo sapiens OX=9606 GN=ATP1B2 PE=1 SV=3	0.069	1	1	1.09953	0.000481429	0.000481429
O15078	Centrosomal protein of 290 kDa OS=Homo sapiens OX=9606 GN=CEP290 PE=1 SV=2	0.003	1	1	1.06159	0.00906378	0.00906378
Q13287	N-myc-interactor OS=Homo sapiens OX=9606 GN=NMI PE=1 SV=2	0.02	1	1	1.30373	0.00219554	0.00219554
P13612	Integrin alpha-4 OS=Homo sapiens OX=9606 GN=ITGA4 PE=1 SV=3	0.011	1	1	0.96102	0.00180461	0.00180461
Q8N271	Prominin-2 OS=Homo sapiens OX=9606 GN=PROM2 PE=1 SV=1	0.109	7	9	0.984125	0.286315	0.286315
Q147X3	N-alpha-acetyltransferase 30 OS=Homo sapiens OX=9606 GN=NAA30 PE=1 SV=1	0.033	1	1	1.20558	5.68679e-07	5.68679e-07
P15924	Desmoplakin OS=Homo sapiens OX=9606 GN=DSP PE=1 SV=3	0.182	41	60	0.945896	2.71004e-07	2.71004e-07
Q9Y6N7	Roundabout homolog 1 OS=Homo sapiens OX=9606 GN=ROBO1 PE=1 SV=1	0.021	1	1	1.17085	0.720065	0.720065
Q99571	P2X purinoceptor 4 OS=Homo sapiens OX=9606 GN=P2RX4 PE=1 SV=2	0.034	1	3	1.20447	1.15196e-06	1.15196e-06
Q99470	Stromal cell-derived factor 2 OS=Homo sapiens OX=9606 GN=SDF2 PE=1 SV=2	0.109	2	2	1.13882	0.00350505	0.00350505
O95985	DNA topoisomerase 3-beta-1 OS=Homo sapiens OX=9606 GN=TOP3B PE=1 SV=1	0.02	2	3	1.18679	8.95569e-06	8.95569e-06
P52630	Signal transducer and activator of transcription 2 OS=Homo sapiens OX=9606 GN=STAT2 PE=1 SV=1	0.031	2	2	1.02937	0.832627	0.832627
Q13283	Ras GTPase-activating protein-binding protein 1 OS=Homo sapiens OX=9606 GN=G3BP1 PE=1 SV=1	0.399	12	41	0.938545	0.000486311	0.000486311
P42685	Tyrosine-protein kinase FRK OS=Homo sapiens OX=9606 GN=FRK PE=1 SV=1	0.073	2	3	0.852069	0.00182955	0.00182955
Q5F1R6	DnaJ homolog subfamily C member 21 OS=Homo sapiens OX=9606 GN=DNAJC21 PE=1 SV=2	0.013	1	1	1.00166	0.706075	0.706075
Q9ULA0	Aspartyl aminopeptidase OS=Homo sapiens OX=9606 GN=DNPEP PE=1 SV=2	0.301	11	25	1.05113	0.00637823	0.00637823
P15291	Beta-1,4-galactosyltransferase 1 OS=Homo sapiens OX=9606 GN=B4GALT1 PE=1 SV=5	0.02	1	1	1.10752	0.00196138	0.00196138
P20036	HLA class II histocompatibility antigen, DP alpha 1 chain OS=Homo sapiens OX=9606 GN=HLA-DPA1 PE=1 SV=1	0.046	1	1	1.16527	0.0032932	0.0032932
Q5RKV6	Exosome complex component MTR3 OS=Homo sapiens OX=9606 GN=EXOSC6 PE=1 SV=1	0.195	4	7	1.18216	4.7537e-05	4.7537e-05
Q6VY07	Phosphofurin acidic cluster sorting protein 1 OS=Homo sapiens OX=9606 GN=PACS1 PE=1 SV=2	0.102	9	10	1.08926	0.000246616	0.000246616
Q9UL26	Ras-related protein Rab-22A OS=Homo sapiens OX=9606 GN=RAB22A PE=1 SV=2	0.686	8	18	0.896506	2.89921e-09	2.89921e-09
Q9Y6V7	Probable ATP-dependent RNA helicase DDX49 OS=Homo sapiens OX=9606 GN=DDX49 PE=1 SV=1	0.058	1	1	1.4636	0.000113406	0.000113406
A2RUC4	tRNA wybutosine-synthesizing protein 5 OS=Homo sapiens OX=9606 GN=TYW5 PE=1 SV=1	0.041	2	2	0.759622	0.0035816	0.0035816
P06746	DNA polymerase beta OS=Homo sapiens OX=9606 GN=POLB PE=1 SV=3	0.045	1	1	0.976152	0.253153	0.253153
O43639	Cytoplasmic protein NCK2 OS=Homo sapiens OX=9606 GN=NCK2 PE=1 SV=2	0.2	5	8	0.501032	4.96498e-11	4.96498e-11
Q15428	Splicing factor 3A subunit 2 OS=Homo sapiens OX=9606 GN=SF3A2 PE=1 SV=2	0.037	1	1	1.10869	0.00241957	0.00241957
P55263	Adenosine kinase OS=Homo sapiens OX=9606 GN=ADK PE=1 SV=2	0.406	11	20	1.04352	0.00295067	0.00295067
P07954	Fumarate hydratase, mitochondrial OS=Homo sapiens OX=9606 GN=FH PE=1 SV=3	0.28	10	19	0.907834	9.02993e-05	9.02993e-05
Q9NRA1	Platelet-derived growth factor C OS=Homo sapiens OX=9606 GN=PDGFC PE=1 SV=2	0.075	3	3	0.75883	1.06737e-05	1.06737e-05
O00743	Serine/threonine-protein phosphatase 6 catalytic subunit OS=Homo sapiens OX=9606 GN=PPP6C PE=1 SV=1	0.207	5	6	1.22026	3.26178e-06	3.26178e-06
Q15746	Myosin light chain kinase, smooth muscle OS=Homo sapiens OX=9606 GN=MYLK PE=1 SV=4	0.007	1	1	0.86191	0.032017	0.032017
Q9BWD1	Acetyl-CoA acetyltransferase, cytosolic OS=Homo sapiens OX=9606 GN=ACAT2 PE=1 SV=2	0.453	11	32	0.883707	5.30112e-07	5.30112e-07
P12956	X-ray repair cross-complementing protein 6 OS=Homo sapiens OX=9606 GN=XRCC6 PE=1 SV=2	0.453	25	65	1.24119	3.75493e-09	3.75493e-09
Q9BXB1	Leucine-rich repeat-containing G-protein coupled receptor 4 OS=Homo sapiens OX=9606 GN=LGR4 PE=1 SV=2	0.054	4	4	0.956858	0.0192256	0.0192256
P57088	Transmembrane protein 33 OS=Homo sapiens OX=9606 GN=TMEM33 PE=1 SV=2	0.109	3	6	1.24714	8.34962e-06	8.34962e-06
Q96JG6	Syndetin OS=Homo sapiens OX=9606 GN=VPS50 PE=1 SV=3	0.035	3	4	1.07175	0.00805096	0.00805096
Q8IWR0	Zinc finger CCCH domain-containing protein 7A OS=Homo sapiens OX=9606 GN=ZC3H7A PE=1 SV=1	0.01	1	1	0.826759	0.000231612	0.000231612
Q9NPJ3	Acyl-coenzyme A thioesterase 13 OS=Homo sapiens OX=9606 GN=ACOT13 PE=1 SV=1	0.2	3	5	0.975451	0.0696774	0.0696774
Q7L5N1	COP9 signalosome complex subunit 6 OS=Homo sapiens OX=9606 GN=COPS6 PE=1 SV=1	0.306	7	16	1.13159	2.08713e-06	2.08713e-06
Q15397	Pumilio homolog 3 OS=Homo sapiens OX=9606 GN=PUM3 PE=1 SV=3	0.127	7	9	1.2912	2.29605e-07	2.29605e-07
Q8IVM0	Coiled-coil domain-containing protein 50 OS=Homo sapiens OX=9606 GN=CCDC50 PE=1 SV=1	0.353	8	17	0.541488	2.7124e-10	2.7124e-10
Q8N4L4	Spermatid maturation protein 1 OS=Homo sapiens OX=9606 GN=SPEM1 PE=2 SV=1	0.045	1	1	0.97106	0.40155	0.40155
Q9Y303	N-acetylglucosamine-6-phosphate deacetylase OS=Homo sapiens OX=9606 GN=AMDHD2 PE=1 SV=2	0.078	2	3	0.927335	0.023597	0.023597
Q8WWM7	Ataxin-2-like protein OS=Homo sapiens OX=9606 GN=ATXN2L PE=1 SV=2	0.047	4	5	0.939338	0.0905094	0.0905094
Q5THJ4	Intermembrane lipid transfer protein VPS13D OS=Homo sapiens OX=9606 GN=VPS13D PE=1 SV=2	0.004	1	1	0.920225	0.109415	0.109415
P49441	Inositol polyphosphate 1-phosphatase OS=Homo sapiens OX=9606 GN=INPP1 PE=1 SV=1	0.168	4	5	1.12852	0.00019282	0.00019282
A4D1U4	DENN domain-containing protein 11 OS=Homo sapiens OX=9606 GN=DENND11 PE=1 SV=1	0.02	1	1	1.03954	0.452329	0.452329
O75122	CLIP-associating protein 2 OS=Homo sapiens OX=9606 GN=CLASP2 PE=1 SV=3	0.051	2	7	0.869003	1.83138e-06	1.83138e-06
P01024	Complement C3 OS=Homo sapiens OX=9606 GN=C3 PE=1 SV=2	0.057	9	29	0.664895	1.63439e-08	1.63439e-08
Q9BRK5	45 kDa calcium-binding protein OS=Homo sapiens OX=9606 GN=SDF4 PE=1 SV=1	0.061	3	5	1.01966	0.442404	0.442404
Q69YZ2	Transmembrane protein 200B OS=Homo sapiens OX=9606 GN=TMEM200B PE=2 SV=1	0.055	1	2	0.621651	5.16466e-07	5.16466e-07
Q8WXH0	Nesprin-2 OS=Homo sapiens OX=9606 GN=SYNE2 PE=1 SV=3	0.003	1	1	0.896073	0.000257445	0.000257445
P20042	Eukaryotic translation initiation factor 2 subunit 2 OS=Homo sapiens OX=9606 GN=EIF2S2 PE=1 SV=2	0.219	8	13	1.05414	0.000163273	0.000163273
Q8IU85	Calcium/calmodulin-dependent protein kinase type 1D OS=Homo sapiens OX=9606 GN=CAMK1D PE=1 SV=1	0.117	2	4	1.03988	0.438957	0.438957
P34949	Mannose-6-phosphate isomerase OS=Homo sapiens OX=9606 GN=MPI PE=1 SV=2	0.255	6	6	1.14968	2.89349e-05	2.89349e-05
Q96IY4	Carboxypeptidase B2 OS=Homo sapiens OX=9606 GN=CPB2 PE=1 SV=2	0.017	1	1	0.835239	0.00292964	0.00292964
Q9NQU5	Serine/threonine-protein kinase PAK 6 OS=Homo sapiens OX=9606 GN=PAK6 PE=1 SV=1	0.15	6	10	0.870802	5.58042e-06	5.58042e-06
P31350	Ribonucleoside-diphosphate reductase subunit M2 OS=Homo sapiens OX=9606 GN=RRM2 PE=1 SV=1	0.165	3	6	0.930644	0.00817375	0.00817375
P02751	Fibronectin OS=Homo sapiens OX=9606 GN=FN1 PE=1 SV=5	0.175	33	55	0.778864	7.28061e-10	7.28061e-10
Q9H4A6	Golgi phosphoprotein 3 OS=Homo sapiens OX=9606 GN=GOLPH3 PE=1 SV=1	0.215	5	8	1.23836	4.26359e-06	4.26359e-06
Q9GZT9	Egl nine homolog 1 OS=Homo sapiens OX=9606 GN=EGLN1 PE=1 SV=1	0.031	1	3	0.752794	0.000223921	0.000223921
Q16763	Ubiquitin-conjugating enzyme E2 S OS=Homo sapiens OX=9606 GN=UBE2S PE=1 SV=2	0.176	3	4	0.822273	1.45784e-07	1.45784e-07
Q68CQ4	U3 small nucleolar RNA-associated protein 25 homolog OS=Homo sapiens OX=9606 GN=UTP25 PE=1 SV=2	0.011	1	1	1.32185	2.74493e-07	2.74493e-07
Q15040	Josephin-1 OS=Homo sapiens OX=9606 GN=JOSD1 PE=1 SV=1	0.045	1	2	1.02251	0.0100869	0.0100869
P61020	Ras-related protein Rab-5B OS=Homo sapiens OX=9606 GN=RAB5B PE=1 SV=1	0.665	6	34	1.01732	0.0147933	0.0147933
Q53HC9	EARP and GARP complex-interacting protein 1 OS=Homo sapiens OX=9606 GN=EIPR1 PE=1 SV=2	0.225	6	8	1.0083	0.982004	0.982004
O14639	Actin-binding LIM protein 1 OS=Homo sapiens OX=9606 GN=ABLIM1 PE=1 SV=3	0.054	3	3	0.704192	1.57375e-05	1.57375e-05
Q8IY95	Transmembrane protein 192 OS=Homo sapiens OX=9606 GN=TMEM192 PE=1 SV=1	0.155	4	9	1.23219	1.29371e-06	1.29371e-06
Q9HAC8	Ubiquitin domain-containing protein 1 OS=Homo sapiens OX=9606 GN=UBTD1 PE=1 SV=1	0.238	2	14	0.908098	0.000319687	0.000319687
P14635	G2/mitotic-specific cyclin-B1 OS=Homo sapiens OX=9606 GN=CCNB1 PE=1 SV=1	0.03	1	1	0.832918	0.00215952	0.00215952
Q5T5C0	Syntaxin-binding protein 5 OS=Homo sapiens OX=9606 GN=STXBP5 PE=1 SV=1	0.035	3	6	0.913694	0.0126813	0.0126813
P15531	Nucleoside diphosphate kinase A OS=Homo sapiens OX=9606 GN=NME1 PE=1 SV=1	0.704	6	131	0.937851	8.9278e-06	8.9278e-06
Q14146	Unhealthy ribosome biogenesis protein 2 homolog OS=Homo sapiens OX=9606 GN=URB2 PE=1 SV=2	0.01	1	1	1.11509	0.000154111	0.000154111
Q15629	Translocating chain-associated membrane protein 1 OS=Homo sapiens OX=9606 GN=TRAM1 PE=1 SV=3	0.029	1	1	1.06297	0.0537305	0.0537305
O95684	Centrosomal protein 43 OS=Homo sapiens OX=9606 GN=CEP43 PE=1 SV=1	0.038	1	1	1.00741	0.928483	0.928483
Q8WWQ0	PH-interacting protein OS=Homo sapiens OX=9606 GN=PHIP PE=1 SV=2	0.007	1	1	1.07074	0.0119842	0.0119842
P37268	Squalene synthase OS=Homo sapiens OX=9606 GN=FDFT1 PE=1 SV=1	0.031	1	1	1.0056	0.933577	0.933577
P51151	Ras-related protein Rab-9A OS=Homo sapiens OX=9606 GN=RAB9A PE=1 SV=1	0.587	7	19	1.01658	0.21297	0.21297
Q15833	Syntaxin-binding protein 2 OS=Homo sapiens OX=9606 GN=STXBP2 PE=1 SV=2	0.486	23	54	1.01766	0.174537	0.174537
Q7LG56	Ribonucleoside-diphosphate reductase subunit M2 B OS=Homo sapiens OX=9606 GN=RRM2B PE=1 SV=1	0.365	9	16	1.20741	3.73511e-05	3.73511e-05
Q9Y371	Endophilin-B1 OS=Homo sapiens OX=9606 GN=SH3GLB1 PE=1 SV=1	0.192	6	8	0.943584	0.00270898	0.00270898
Q3SXM0	DDB1- and CUL4-associated factor 4-like protein 1 OS=Homo sapiens OX=9606 GN=DCAF4L1 PE=2 SV=1	0.025	1	1	1.09944	0.0484037	0.0484037
Q06210	Glutamine--fructose-6-phosphate aminotransferase [isomerizing] 1 OS=Homo sapiens OX=9606 GN=GFPT1 PE=1 SV=3	0.415	20	62	1.31105	7.15935e-12	7.15935e-12
Q96FV9	THO complex subunit 1 OS=Homo sapiens OX=9606 GN=THOC1 PE=1 SV=1	0.064	3	4	1.1747	7.22501e-05	7.22501e-05
Q96KN1	Protein LRATD2 OS=Homo sapiens OX=9606 GN=LRATD2 PE=1 SV=1	0.226	4	6	0.900616	0.000129847	0.000129847
Q13643	Four and a half LIM domains protein 3 OS=Homo sapiens OX=9606 GN=FHL3 PE=1 SV=4	0.061	1	1	0.773851	0.000609303	0.000609303
O95983	Methyl-CpG-binding domain protein 3 OS=Homo sapiens OX=9606 GN=MBD3 PE=1 SV=1	0.058	1	2	1.0192	0.634943	0.634943
O75787	Renin receptor OS=Homo sapiens OX=9606 GN=ATP6AP2 PE=1 SV=2	0.057	2	3	1.01273	0.659458	0.659458
O75251	NADH dehydrogenase [ubiquinone] iron-sulfur protein 7, mitochondrial OS=Homo sapiens OX=9606 GN=NDUFS7 PE=1 SV=3	0.108	2	2	1.02749	0.493307	0.493307
Q8WYA6	Beta-catenin-like protein 1 OS=Homo sapiens OX=9606 GN=CTNNBL1 PE=1 SV=1	0.052	2	2	1.54461	9.99579e-07	9.99579e-07
Q9BXR0	Queuine tRNA-ribosyltransferase catalytic subunit 1 OS=Homo sapiens OX=9606 GN=QTRT1 PE=1 SV=3	0.124	4	6	1.21944	2.41485e-06	2.41485e-06
Q9UN37	Vacuolar protein sorting-associated protein 4A OS=Homo sapiens OX=9606 GN=VPS4A PE=1 SV=1	0.423	11	52	0.587521	2.9103e-12	2.9103e-12
Q12824	SWI/SNF-related matrix-associated actin-dependent regulator of chromatin subfamily B member 1 OS=Homo sapiens OX=9606 GN=SMARCB1 PE=1 SV=2	0.091	2	2	1.2251	4.46536e-12	4.46536e-12
P62829	60S ribosomal protein L23 OS=Homo sapiens OX=9606 GN=RPL23 PE=1 SV=1	0.579	8	40	1.02165	0.0131346	0.0131346
P57076	Cilia- and flagella-associated protein 298 OS=Homo sapiens OX=9606 GN=CFAP298 PE=1 SV=1	0.148	3	4	0.932679	0.0050813	0.0050813
P10636	Microtubule-associated protein tau OS=Homo sapiens OX=9606 GN=MAPT PE=1 SV=5	0.07	4	4	0.698561	9.08486e-11	9.08486e-11
Q7L1V2	Vacuolar fusion protein MON1 homolog B OS=Homo sapiens OX=9606 GN=MON1B PE=1 SV=1	0.059	2	3	1.47506	0.0020865	0.0020865
Q9UPT6	C-Jun-amino-terminal kinase-interacting protein 3 OS=Homo sapiens OX=9606 GN=MAPK8IP3 PE=1 SV=3	0.07	4	9	1.19793	5.06842e-05	5.06842e-05
Q8WXI9	Transcriptional repressor p66-beta OS=Homo sapiens OX=9606 GN=GATAD2B PE=1 SV=1	0.015	1	1	1.07127	0.260047	0.260047
P33991	DNA replication licensing factor MCM4 OS=Homo sapiens OX=9606 GN=MCM4 PE=1 SV=5	0.235	14	27	0.988868	0.178973	0.178973
O95071	E3 ubiquitin-protein ligase UBR5 OS=Homo sapiens OX=9606 GN=UBR5 PE=1 SV=2	0.009	2	3	1.12858	0.000970435	0.000970435
Q9P0J7	E3 ubiquitin-protein ligase KCMF1 OS=Homo sapiens OX=9606 GN=KCMF1 PE=1 SV=2	0.066	2	2	1.00956	0.651735	0.651735
Q9Y2A7	Nck-associated protein 1 OS=Homo sapiens OX=9606 GN=NCKAP1 PE=1 SV=1	0.316	31	70	0.895232	0.000179952	0.000179952
Q86XZ4	Spermatogenesis-associated serine-rich protein 2 OS=Homo sapiens OX=9606 GN=SPATS2 PE=1 SV=1	0.018	1	1	0.996125	0.793874	0.793874
P43897	Elongation factor Ts, mitochondrial OS=Homo sapiens OX=9606 GN=TSFM PE=1 SV=2	0.077	2	3	0.923419	0.000216815	0.000216815
Q92552	28S ribosomal protein S27, mitochondrial OS=Homo sapiens OX=9606 GN=MRPS27 PE=1 SV=3	0.063	2	3	1.16675	6.02358e-05	6.02358e-05
O43310	CBP80/20-dependent translation initiation factor OS=Homo sapiens OX=9606 GN=CTIF PE=1 SV=1	0.03	1	1	1.21787	0.100691	0.100691
Q12794	Hyaluronidase-1 OS=Homo sapiens OX=9606 GN=HYAL1 PE=1 SV=2	0.097	2	3	1.66884	6.36705e-08	6.36705e-08
O95202	Mitochondrial proton/calcium exchanger protein OS=Homo sapiens OX=9606 GN=LETM1 PE=1 SV=1	0.031	2	2	0.745398	6.56065e-07	6.56065e-07
P49327	Fatty acid synthase OS=Homo sapiens OX=9606 GN=FASN PE=1 SV=3	0.576	106	494	1.31503	2.71243e-11	2.71243e-11
Q7L7X3	Serine/threonine-protein kinase TAO1 OS=Homo sapiens OX=9606 GN=TAOK1 PE=1 SV=1	0.152	12	24	0.807309	5.2744e-08	5.2744e-08
Q8N5C8	TGF-beta-activated kinase 1 and MAP3K7-binding protein 3 OS=Homo sapiens OX=9606 GN=TAB3 PE=1 SV=3	0.011	1	1	0.848966	2.64608e-05	2.64608e-05
Q9H3N1	Thioredoxin-related transmembrane protein 1 OS=Homo sapiens OX=9606 GN=TMX1 PE=1 SV=1	0.104	3	4	1.05015	0.0201708	0.0201708
Q9NZP5	Olfactory receptor 5AC2 OS=Homo sapiens OX=9606 GN=OR5AC2 PE=3 SV=2	0.023	1	5	0.438646	3.35623e-08	3.35623e-08
P20592	Interferon-induced GTP-binding protein Mx2 OS=Homo sapiens OX=9606 GN=MX2 PE=1 SV=1	0.013	1	2	0.586774	0.0341917	0.0341917
Q9UPA5	Protein bassoon OS=Homo sapiens OX=9606 GN=BSN PE=1 SV=4	0.003	1	1	1.40124	5.5947e-05	5.5947e-05
P11234	Ras-related protein Ral-B OS=Homo sapiens OX=9606 GN=RALB PE=1 SV=1	0.534	4	31	0.997955	0.852877	0.852877
O43795	Unconventional myosin-Ib OS=Homo sapiens OX=9606 GN=MYO1B PE=1 SV=3	0.447	40	101	1.08014	1.66014e-05	1.66014e-05
Q7Z3B4	Nucleoporin p54 OS=Homo sapiens OX=9606 GN=NUP54 PE=1 SV=2	0.093	4	6	0.936624	0.001301	0.001301
Q00403	Transcription initiation factor IIB OS=Homo sapiens OX=9606 GN=GTF2B PE=1 SV=1	0.212	5	6	1.15708	6.06456e-05	6.06456e-05
P63000	Ras-related C3 botulinum toxin substrate 1 OS=Homo sapiens OX=9606 GN=RAC1 PE=1 SV=1	0.318	2	30	0.931236	0.00284644	0.00284644
O00291	Huntingtin-interacting protein 1 OS=Homo sapiens OX=9606 GN=HIP1 PE=1 SV=5	0.107	8	11	0.812935	5.81768e-08	5.81768e-08
O75367	Core histone macro-H2A.1 OS=Homo sapiens OX=9606 GN=MACROH2A1 PE=1 SV=4	0.371	8	26	1.30594	3.40126e-09	3.40126e-09
Q9ULC4	Malignant T-cell-amplified sequence 1 OS=Homo sapiens OX=9606 GN=MCTS1 PE=1 SV=1	0.414	5	19	1.06626	0.0039062	0.0039062
Q96PU5	E3 ubiquitin-protein ligase NEDD4-like OS=Homo sapiens OX=9606 GN=NEDD4L PE=1 SV=2	0.411	29	82	0.55847	1.39541e-14	1.39541e-14
Q9UNH7	Sorting nexin-6 OS=Homo sapiens OX=9606 GN=SNX6 PE=1 SV=1	0.404	15	26	1.04223	0.00184477	0.00184477
O95817	BAG family molecular chaperone regulator 3 OS=Homo sapiens OX=9606 GN=BAG3 PE=1 SV=3	0.176	7	14	0.903605	6.06377e-07	6.06377e-07
Q9Y2Q3	Glutathione S-transferase kappa 1 OS=Homo sapiens OX=9606 GN=GSTK1 PE=1 SV=3	0.288	5	8	1.76362	6.41287e-11	6.41287e-11
P55072	Transitional endoplasmic reticulum ATPase OS=Homo sapiens OX=9606 GN=VCP PE=1 SV=4	0.546	37	138	1.12071	1.37348e-08	1.37348e-08
Q96QE2	Proton myo-inositol cotransporter OS=Homo sapiens OX=9606 GN=SLC2A13 PE=1 SV=3	0.015	1	1	0.78869	0.000179606	0.000179606
Q8NFA0	Ubiquitin carboxyl-terminal hydrolase 32 OS=Homo sapiens OX=9606 GN=USP32 PE=1 SV=1	0.016	3	3	1.0518	0.238631	0.238631
P07947	Tyrosine-protein kinase Yes OS=Homo sapiens OX=9606 GN=YES1 PE=1 SV=3	0.466	11	69	0.905896	1.07109e-07	1.07109e-07
O00571	ATP-dependent RNA helicase DDX3X OS=Homo sapiens OX=9606 GN=DDX3X PE=1 SV=3	0.355	18	50	0.957774	0.000104956	0.000104956
O00233	26S proteasome non-ATPase regulatory subunit 9 OS=Homo sapiens OX=9606 GN=PSMD9 PE=1 SV=3	0.265	5	11	0.911405	0.000303737	0.000303737
P51572	B-cell receptor-associated protein 31 OS=Homo sapiens OX=9606 GN=BCAP31 PE=1 SV=3	0.289	7	10	1.12862	1.05122e-05	1.05122e-05
Q9P253	Vacuolar protein sorting-associated protein 18 homolog OS=Homo sapiens OX=9606 GN=VPS18 PE=1 SV=2	0.111	6	7	1.13719	7.839e-06	7.839e-06
Q9HB09	Bcl-2-like protein 12 OS=Homo sapiens OX=9606 GN=BCL2L12 PE=1 SV=1	0.165	4	6	0.736968	5.47796e-07	5.47796e-07
Q6ZMB5	Transmembrane protein 184A OS=Homo sapiens OX=9606 GN=TMEM184A PE=1 SV=1	0.046	1	1	0.973017	0.266209	0.266209
Q9NWM3	CUE domain-containing protein 1 OS=Homo sapiens OX=9606 GN=CUEDC1 PE=1 SV=1	0.262	6	8	0.506211	4.95127e-11	4.95127e-11
Q9GZT8	NIF3-like protein 1 OS=Homo sapiens OX=9606 GN=NIF3L1 PE=1 SV=2	0.215	6	9	0.897201	2.95962e-05	2.95962e-05
Q12891	Hyaluronidase-2 OS=Homo sapiens OX=9606 GN=HYAL2 PE=1 SV=4	0.247	8	11	1.07876	0.000405636	0.000405636
Q9BZM4	UL16-binding protein 3 OS=Homo sapiens OX=9606 GN=ULBP3 PE=1 SV=1	0.258	5	9	0.757428	2.00342e-06	2.00342e-06
Q08AG7	Mitotic-spindle organizing protein 1 OS=Homo sapiens OX=9606 GN=MZT1 PE=1 SV=2	0.134	1	1	0.97	0.320705	0.320705
Q96QG7	Myotubularin-related protein 9 OS=Homo sapiens OX=9606 GN=MTMR9 PE=1 SV=1	0.016	1	1	0.845686	0.00812089	0.00812089
P55196	Afadin OS=Homo sapiens OX=9606 GN=AFDN PE=1 SV=3	0.245	34	46	0.794767	8.25129e-09	8.25129e-09
Q5UE93	Phosphoinositide 3-kinase regulatory subunit 6 OS=Homo sapiens OX=9606 GN=PIK3R6 PE=1 SV=1	0.009	1	2	1.02467	0.721932	0.721932
Q14019	Coactosin-like protein OS=Homo sapiens OX=9606 GN=COTL1 PE=1 SV=3	0.415	6	23	0.955599	0.00171719	0.00171719
P02748	Complement component C9 OS=Homo sapiens OX=9606 GN=C9 PE=1 SV=2	0.032	2	10	1.12797	3.64946e-07	3.64946e-07
Q96QK1	Vacuolar protein sorting-associated protein 35 OS=Homo sapiens OX=9606 GN=VPS35 PE=1 SV=2	0.304	21	57	1.18776	7.42241e-09	7.42241e-09
Q8TDW0	Volume-regulated anion channel subunit LRRC8C OS=Homo sapiens OX=9606 GN=LRRC8C PE=1 SV=2	0.143	7	12	0.936111	0.000943208	0.000943208
P54760	Ephrin type-B receptor 4 OS=Homo sapiens OX=9606 GN=EPHB4 PE=1 SV=2	0.289	15	45	0.717169	4.62327e-11	4.62327e-11
O75503	Ceroid-lipofuscinosis neuronal protein 5 OS=Homo sapiens OX=9606 GN=CLN5 PE=1 SV=2	0.025	1	1	1.42177	5.69482e-06	5.69482e-06
P19440	Glutathione hydrolase 1 proenzyme OS=Homo sapiens OX=9606 GN=GGT1 PE=1 SV=2	0.17	7	27	1.2982	9.22027e-09	9.22027e-09
Q9UN86	Ras GTPase-activating protein-binding protein 2 OS=Homo sapiens OX=9606 GN=G3BP2 PE=1 SV=2	0.216	7	19	1.0618	0.0103458	0.0103458
Q86XT2	Vacuolar protein sorting-associated protein 37D OS=Homo sapiens OX=9606 GN=VPS37D PE=1 SV=2	0.096	2	3	0.624835	5.75407e-08	5.75407e-08
Q9HB07	MYG1 exonuclease OS=Homo sapiens OX=9606 GN=MYG1 PE=1 SV=3	0.354	10	29	1.07515	1.29366e-06	1.29366e-06
Q16651	Prostasin OS=Homo sapiens OX=9606 GN=PRSS8 PE=1 SV=1	0.041	1	1	0.784312	0.00847348	0.00847348
O14653	Golgi SNAP receptor complex member 2 OS=Homo sapiens OX=9606 GN=GOSR2 PE=1 SV=2	0.146	2	2	0.955872	0.0342038	0.0342038
P57678	Gem-associated protein 4 OS=Homo sapiens OX=9606 GN=GEMIN4 PE=1 SV=2	0.045	4	6	1.35398	2.26999e-06	2.26999e-06
Q9Y3B8	Oligoribonuclease, mitochondrial OS=Homo sapiens OX=9606 GN=REXO2 PE=1 SV=3	0.228	4	6	1.09084	0.00158374	0.00158374
Q96DR7	Rho guanine nucleotide exchange factor 26 OS=Homo sapiens OX=9606 GN=ARHGEF26 PE=1 SV=4	0.017	1	1	0.406127	2.61283e-10	2.61283e-10
P82673	28S ribosomal protein S35, mitochondrial OS=Homo sapiens OX=9606 GN=MRPS35 PE=1 SV=1	0.031	1	1	0.810951	0.0125344	0.0125344
Q9UL46	Proteasome activator complex subunit 2 OS=Homo sapiens OX=9606 GN=PSME2 PE=1 SV=4	0.364	8	29	1.09184	0.0114372	0.0114372
P13726	Tissue factor OS=Homo sapiens OX=9606 GN=F3 PE=1 SV=1	0.125	3	9	0.745864	3.34485e-08	3.34485e-08
P08651	Nuclear factor 1 C-type OS=Homo sapiens OX=9606 GN=NFIC PE=1 SV=2	0.026	1	1	1.42411	1.31472e-07	1.31472e-07
O00442	RNA 3'-terminal phosphate cyclase OS=Homo sapiens OX=9606 GN=RTCA PE=1 SV=1	0.262	8	13	1.4709	2.81335e-07	2.81335e-07
Q8NEL9	Phospholipase DDHD1 OS=Homo sapiens OX=9606 GN=DDHD1 PE=1 SV=2	0.019	2	2	0.799811	4.98404e-06	4.98404e-06
Q14669	E3 ubiquitin-protein ligase TRIP12 OS=Homo sapiens OX=9606 GN=TRIP12 PE=1 SV=1	0.063	11	12	1.08712	0.00130854	0.00130854
Q9GZR7	ATP-dependent RNA helicase DDX24 OS=Homo sapiens OX=9606 GN=DDX24 PE=1 SV=1	0.024	2	2	1.05387	0.0341453	0.0341453
P51991	Heterogeneous nuclear ribonucleoprotein A3 OS=Homo sapiens OX=9606 GN=HNRNPA3 PE=1 SV=2	0.368	10	25	1.08381	0.0115639	0.0115639
Q6ZRV2	Protein FAM83H OS=Homo sapiens OX=9606 GN=FAM83H PE=1 SV=3	0.027	2	2	1.05569	0.0679337	0.0679337
P54709	Sodium/potassium-transporting ATPase subunit beta-3 OS=Homo sapiens OX=9606 GN=ATP1B3 PE=1 SV=1	0.52	13	78	1.03095	0.119199	0.119199
Q8WV22	Non-structural maintenance of chromosomes element 1 homolog OS=Homo sapiens OX=9606 GN=NSMCE1 PE=1 SV=5	0.086	1	1	1.06808	0.0117248	0.0117248
Q9NVX2	Notchless protein homolog 1 OS=Homo sapiens OX=9606 GN=NLE1 PE=1 SV=4	0.214	6	9	1.26807	2.40637e-07	2.40637e-07
Q96BW5	Phosphotriesterase-related protein OS=Homo sapiens OX=9606 GN=PTER PE=1 SV=1	0.264	8	17	1.18929	1.04841e-05	1.04841e-05
Q9H9S4	Calcium-binding protein 39-like OS=Homo sapiens OX=9606 GN=CAB39L PE=1 SV=3	0.027	1	2	0.694119	4.7617e-08	4.7617e-08
Q99700	Ataxin-2 OS=Homo sapiens OX=9606 GN=ATXN2 PE=1 SV=2	0.048	5	6	1.05732	0.0478325	0.0478325
Q8WXE0	Caskin-2 OS=Homo sapiens OX=9606 GN=CASKIN2 PE=1 SV=2	0.014	1	1	0.854558	0.00288131	0.00288131
Q7Z7E8	Ubiquitin-conjugating enzyme E2 Q1 OS=Homo sapiens OX=9606 GN=UBE2Q1 PE=1 SV=1	0.036	1	1	0.901731	2.57761e-06	2.57761e-06
Q8TDQ7	Glucosamine-6-phosphate isomerase 2 OS=Homo sapiens OX=9606 GN=GNPDA2 PE=1 SV=1	0.496	4	16	0.997638	0.835658	0.835658
Q9Y4W6	AFG3-like protein 2 OS=Homo sapiens OX=9606 GN=AFG3L2 PE=1 SV=2	0.01	1	2	0.53055	0.000525944	0.000525944
P04075	Fructose-bisphosphate aldolase A OS=Homo sapiens OX=9606 GN=ALDOA PE=1 SV=2	0.846	23	266	0.985143	0.00344647	0.00344647
O43175	D-3-phosphoglycerate dehydrogenase OS=Homo sapiens OX=9606 GN=PHGDH PE=1 SV=4	0.426	17	33	0.87247	2.53382e-07	2.53382e-07
P16949	Stathmin OS=Homo sapiens OX=9606 GN=STMN1 PE=1 SV=3	0.436	9	20	0.549193	1.19372e-11	1.19372e-11
O00444	Serine/threonine-protein kinase PLK4 OS=Homo sapiens OX=9606 GN=PLK4 PE=1 SV=3	0.005	1	2	1.21951	1.97943e-05	1.97943e-05
Q9HBW0	Lysophosphatidic acid receptor 2 OS=Homo sapiens OX=9606 GN=LPAR2 PE=1 SV=3	0.144	4	9	0.879997	1.1526e-05	1.1526e-05
Q16706	Alpha-mannosidase 2 OS=Homo sapiens OX=9606 GN=MAN2A1 PE=1 SV=2	0.052	4	4	1.16686	3.09585e-06	3.09585e-06
A3KMH1	von Willebrand factor A domain-containing protein 8 OS=Homo sapiens OX=9606 GN=VWA8 PE=1 SV=2	0.006	1	1	0.691835	0.00029457	0.00029457
Q10471	Polypeptide N-acetylgalactosaminyltransferase 2 OS=Homo sapiens OX=9606 GN=GALNT2 PE=1 SV=1	0.182	9	12	1.10148	5.89442e-06	5.89442e-06
Q7L2E3	ATP-dependent RNA helicase DHX30 OS=Homo sapiens OX=9606 GN=DHX30 PE=1 SV=1	0.093	8	12	1.09135	2.73719e-05	2.73719e-05
Q08J23	RNA cytosine C(5)-methyltransferase NSUN2 OS=Homo sapiens OX=9606 GN=NSUN2 PE=1 SV=2	0.11	7	9	1.2731	1.31959e-07	1.31959e-07
Q9NY33	Dipeptidyl peptidase 3 OS=Homo sapiens OX=9606 GN=DPP3 PE=1 SV=2	0.384	19	40	1.08128	3.40987e-05	3.40987e-05
Q9BV86	N-terminal Xaa-Pro-Lys N-methyltransferase 1 OS=Homo sapiens OX=9606 GN=NTMT1 PE=1 SV=3	0.256	4	5	1.11865	0.00699608	0.00699608
O95394	Phosphoacetylglucosamine mutase OS=Homo sapiens OX=9606 GN=PGM3 PE=1 SV=1	0.227	11	16	1.07581	0.000810784	0.000810784
Q7Z402	Transmembrane channel-like protein 7 OS=Homo sapiens OX=9606 GN=TMC7 PE=1 SV=1	0.087	6	11	1.00171	0.96342	0.96342
Q96GK7	Fumarylacetoacetate hydrolase domain-containing protein 2A OS=Homo sapiens OX=9606 GN=FAHD2A PE=1 SV=1	0.354	6	10	1.07461	4.76488e-05	4.76488e-05
Q9UBP0	Spastin OS=Homo sapiens OX=9606 GN=SPAST PE=1 SV=1	0.244	10	12	0.552044	6.73313e-09	6.73313e-09
P31948	Stress-induced-phosphoprotein 1 OS=Homo sapiens OX=9606 GN=STIP1 PE=1 SV=1	0.549	35	139	0.779317	7.39377e-09	7.39377e-09
Q9Y6X5	Bis(5'-adenosyl)-triphosphatase ENPP4 OS=Homo sapiens OX=9606 GN=ENPP4 PE=1 SV=3	0.093	4	5	1.21417	0.000107463	0.000107463
Q86VP1	Tax1-binding protein 1 OS=Homo sapiens OX=9606 GN=TAX1BP1 PE=1 SV=2	0.011	1	1	0.971928	0.329456	0.329456
Q15012	Lysosomal-associated transmembrane protein 4A OS=Homo sapiens OX=9606 GN=LAPTM4A PE=1 SV=1	0.197	3	7	0.88193	0.000176802	0.000176802
O60635	Tetraspanin-1 OS=Homo sapiens OX=9606 GN=TSPAN1 PE=1 SV=2	0.075	2	8	0.814764	1.00496e-06	1.00496e-06
Q9NQT8	Kinesin-like protein KIF13B OS=Homo sapiens OX=9606 GN=KIF13B PE=1 SV=2	0.044	5	8	0.998301	0.867201	0.867201
Q12769	Nuclear pore complex protein Nup160 OS=Homo sapiens OX=9606 GN=NUP160 PE=1 SV=3	0.032	4	4	1.30625	9.96179e-06	9.96179e-06
Q6IQ20	N-acyl-phosphatidylethanolamine-hydrolyzing phospholipase D OS=Homo sapiens OX=9606 GN=NAPEPLD PE=1 SV=2	0.069	2	2	0.768884	0.00197944	0.00197944
P02545	Prelamin-A/C OS=Homo sapiens OX=9606 GN=LMNA PE=1 SV=1	0.544	33	102	1.0687	1.43251e-07	1.43251e-07
P60983	Glia maturation factor beta OS=Homo sapiens OX=9606 GN=GMFB PE=1 SV=2	0.38	5	11	0.857153	0.00108293	0.00108293
P46109	Crk-like protein OS=Homo sapiens OX=9606 GN=CRKL PE=1 SV=1	0.502	11	26	0.777062	2.29037e-07	2.29037e-07
Q9P1V8	Sterile alpha motif domain-containing protein 15 OS=Homo sapiens OX=9606 GN=SAMD15 PE=2 SV=1	0.031	1	1	0.901426	0.0111276	0.0111276
Q8TCG2	Phosphatidylinositol 4-kinase type 2-beta OS=Homo sapiens OX=9606 GN=PI4K2B PE=1 SV=1	0.089	4	4	0.919345	0.00164036	0.00164036
O43776	Asparagine--tRNA ligase, cytoplasmic OS=Homo sapiens OX=9606 GN=NARS1 PE=1 SV=1	0.4	17	49	1.17313	6.71092e-09	6.71092e-09
Q96HC4	PDZ and LIM domain protein 5 OS=Homo sapiens OX=9606 GN=PDLIM5 PE=1 SV=5	0.359	19	57	0.671395	4.84758e-09	4.84758e-09
P53794	Sodium/myo-inositol cotransporter OS=Homo sapiens OX=9606 GN=SLC5A3 PE=1 SV=3	0.086	5	9	0.858629	2.15461e-06	2.15461e-06
P16422	Epithelial cell adhesion molecule OS=Homo sapiens OX=9606 GN=EPCAM PE=1 SV=2	0.506	14	144	0.970818	0.0296076	0.0296076
P61088	Ubiquitin-conjugating enzyme E2 N OS=Homo sapiens OX=9606 GN=UBE2N PE=1 SV=1	0.507	8	30	0.899806	2.26755e-06	2.26755e-06
Q9NUQ7	Ufm1-specific protease 2 OS=Homo sapiens OX=9606 GN=UFSP2 PE=1 SV=3	0.058	2	2	1.24508	2.57337e-07	2.57337e-07
P48507	Glutamate--cysteine ligase regulatory subunit OS=Homo sapiens OX=9606 GN=GCLM PE=1 SV=1	0.259	5	8	0.909465	1.05578e-05	1.05578e-05
Q9UBV2	Protein sel-1 homolog 1 OS=Homo sapiens OX=9606 GN=SEL1L PE=1 SV=3	0.023	1	1	1.02479	0.982736	0.982736
Q04446	1,4-alpha-glucan-branching enzyme OS=Homo sapiens OX=9606 GN=GBE1 PE=1 SV=3	0.215	13	17	0.98637	0.494555	0.494555
Q8NFV4	Protein ABHD11 OS=Homo sapiens OX=9606 GN=ABHD11 PE=1 SV=1	0.092	2	3	1.17313	4.99313e-06	4.99313e-06
O15118	NPC intracellular cholesterol transporter 1 OS=Homo sapiens OX=9606 GN=NPC1 PE=1 SV=2	0.099	10	21	1.27963	2.392e-07	2.392e-07
P84103	Serine/arginine-rich splicing factor 3 OS=Homo sapiens OX=9606 GN=SRSF3 PE=1 SV=1	0.287	4	9	0.795578	1.79956e-05	1.79956e-05
Q7Z3E2	Coiled-coil domain-containing protein 186 OS=Homo sapiens OX=9606 GN=CCDC186 PE=1 SV=2	0.057	5	5	1.11271	0.00735908	0.00735908
O15344	E3 ubiquitin-protein ligase Midline-1 OS=Homo sapiens OX=9606 GN=MID1 PE=1 SV=1	0.156	10	12	1.06072	0.00028437	0.00028437
P12821	Angiotensin-converting enzyme OS=Homo sapiens OX=9606 GN=ACE PE=1 SV=1	0.044	4	5	0.876511	1.0945e-07	1.0945e-07
P08758	Annexin A5 OS=Homo sapiens OX=9606 GN=ANXA5 PE=1 SV=2	0.816	27	225	1.06757	1.9181e-07	1.9181e-07
Q5T2T1	MAGUK p55 subfamily member 7 OS=Homo sapiens OX=9606 GN=MPP7 PE=1 SV=1	0.358	15	22	0.840844	5.27892e-09	5.27892e-09
Q5H9U9	Probable ATP-dependent RNA helicase DDX60-like OS=Homo sapiens OX=9606 GN=DDX60L PE=2 SV=2	0.007	1	1	1.06204	0.144281	0.144281
Q6ZSJ8	Uncharacterized protein C1orf122 OS=Homo sapiens OX=9606 GN=C1orf122 PE=4 SV=2	0.1	1	1	0.828146	1.38142e-07	1.38142e-07
P61160	Actin-related protein 2 OS=Homo sapiens OX=9606 GN=ACTR2 PE=1 SV=1	0.414	14	56	1.31412	4.70464e-10	4.70464e-10
Q9BY44	Eukaryotic translation initiation factor 2A OS=Homo sapiens OX=9606 GN=EIF2A PE=1 SV=3	0.243	11	17	1.09251	3.15859e-06	3.15859e-06
Q08752	Peptidyl-prolyl cis-trans isomerase D OS=Homo sapiens OX=9606 GN=PPID PE=1 SV=3	0.4	13	30	1.04085	0.000139835	0.000139835
Q7Z6M1	Rab9 effector protein with kelch motifs OS=Homo sapiens OX=9606 GN=RABEPK PE=1 SV=1	0.11	3	3	0.900296	0.000531239	0.000531239
Q9BTE7	DCN1-like protein 5 OS=Homo sapiens OX=9606 GN=DCUN1D5 PE=1 SV=1	0.131	3	3	1.19973	0.000105332	0.000105332
O43251	RNA binding protein fox-1 homolog 2 OS=Homo sapiens OX=9606 GN=RBFOX2 PE=1 SV=3	0.038	1	1	1.05548	0.0743725	0.0743725
P20645	Cation-dependent mannose-6-phosphate receptor OS=Homo sapiens OX=9606 GN=M6PR PE=1 SV=1	0.213	5	19	1.18646	1.31626e-06	1.31626e-06
Q16222	UDP-N-acetylhexosamine pyrophosphorylase OS=Homo sapiens OX=9606 GN=UAP1 PE=1 SV=3	0.266	11	16	1.12032	3.68652e-08	3.68652e-08
P27105	Stomatin OS=Homo sapiens OX=9606 GN=STOM PE=1 SV=3	0.358	6	23	0.912363	4.15416e-05	4.15416e-05
O14763	Tumor necrosis factor receptor superfamily member 10B OS=Homo sapiens OX=9606 GN=TNFRSF10B PE=1 SV=2	0.216	8	17	0.84213	2.09835e-06	2.09835e-06
Q15208	Serine/threonine-protein kinase 38 OS=Homo sapiens OX=9606 GN=STK38 PE=1 SV=1	0.129	4	8	1.03789	0.0650243	0.0650243
O60243	Heparan-sulfate 6-O-sulfotransferase 1 OS=Homo sapiens OX=9606 GN=HS6ST1 PE=1 SV=5	0.041	1	1	0.842227	0.000473612	0.000473612
P10412	Histone H1.4 OS=Homo sapiens OX=9606 GN=H1-4 PE=1 SV=2	0.265	4	15	0.486336	5.57192e-12	5.57192e-12
Q8WUW1	Protein BRICK1 OS=Homo sapiens OX=9606 GN=BRK1 PE=1 SV=1	0.64	5	16	0.808718	1.78158e-10	1.78158e-10
P00367	Glutamate dehydrogenase 1, mitochondrial OS=Homo sapiens OX=9606 GN=GLUD1 PE=1 SV=2	0.134	6	8	1.07322	0.00244135	0.00244135
Q5TDH0	Protein DDI1 homolog 2 OS=Homo sapiens OX=9606 GN=DDI2 PE=1 SV=1	0.218	6	10	0.78204	1.31542e-09	1.31542e-09
Q96I25	Splicing factor 45 OS=Homo sapiens OX=9606 GN=RBM17 PE=1 SV=1	0.067	3	3	0.765951	0.000189214	0.000189214
Q9BX66	Sorbin and SH3 domain-containing protein 1 OS=Homo sapiens OX=9606 GN=SORBS1 PE=1 SV=3	0.01	1	1	0.75533	1.49755e-05	1.49755e-05
P23193	Transcription elongation factor A protein 1 OS=Homo sapiens OX=9606 GN=TCEA1 PE=1 SV=2	0.12	3	6	0.900446	0.00118708	0.00118708
Q6P1J9	Parafibromin OS=Homo sapiens OX=9606 GN=CDC73 PE=1 SV=1	0.094	3	4	0.908225	0.00461373	0.00461373
A7E2V4	Zinc finger SWIM domain-containing protein 8 OS=Homo sapiens OX=9606 GN=ZSWIM8 PE=1 SV=1	0.014	2	2	0.99004	0.665892	0.665892
Q96EK5	KIF-binding protein OS=Homo sapiens OX=9606 GN=KIFBP PE=1 SV=1	0.106	5	5	1.16348	0.000554646	0.000554646
P32004	Neural cell adhesion molecule L1 OS=Homo sapiens OX=9606 GN=L1CAM PE=1 SV=2	0.274	26	44	0.966529	0.00505575	0.00505575
A4D1P6	WD repeat-containing protein 91 OS=Homo sapiens OX=9606 GN=WDR91 PE=1 SV=2	0.054	4	6	1.29849	4.58983e-06	4.58983e-06
Q0PNE2	Elongator complex protein 6 OS=Homo sapiens OX=9606 GN=ELP6 PE=1 SV=1	0.071	2	4	0.693047	7.69425e-06	7.69425e-06
Q9Y244	Proteasome maturation protein OS=Homo sapiens OX=9606 GN=POMP PE=1 SV=1	0.156	2	2	0.774148	1.22291e-09	1.22291e-09
Q9NQ55	Suppressor of SWI4 1 homolog OS=Homo sapiens OX=9606 GN=PPAN PE=2 SV=1	0.03	2	2	1.16882	0.000901683	0.000901683
P23284	Peptidyl-prolyl cis-trans isomerase B OS=Homo sapiens OX=9606 GN=PPIB PE=1 SV=2	0.412	9	29	1.24036	1.29877e-10	1.29877e-10
P49591	Serine--tRNA ligase, cytoplasmic OS=Homo sapiens OX=9606 GN=SARS1 PE=1 SV=3	0.317	14	35	1.19494	4.09826e-06	4.09826e-06
Q96B26	Exosome complex component RRP43 OS=Homo sapiens OX=9606 GN=EXOSC8 PE=1 SV=1	0.033	1	1	1.15752	0.00370921	0.00370921
Q92620	Pre-mRNA-splicing factor ATP-dependent RNA helicase PRP16 OS=Homo sapiens OX=9606 GN=DHX38 PE=1 SV=2	0.018	2	2	1.43162	5.04071e-10	5.04071e-10
O75165	DnaJ homolog subfamily C member 13 OS=Homo sapiens OX=9606 GN=DNAJC13 PE=1 SV=5	0.131	27	31	1.12028	8.1857e-06	8.1857e-06
Q8WWY8	Lipase member H OS=Homo sapiens OX=9606 GN=LIPH PE=1 SV=1	0.104	5	5	1.0469	0.000366006	0.000366006
P20742	Pregnancy zone protein OS=Homo sapiens OX=9606 GN=PZP PE=1 SV=4	0.014	1	13	1.15025	0.00105789	0.00105789
Q9H223	EH domain-containing protein 4 OS=Homo sapiens OX=9606 GN=EHD4 PE=1 SV=1	0.617	24	88	0.819464	3.05961e-12	3.05961e-12
P68366	Tubulin alpha-4A chain OS=Homo sapiens OX=9606 GN=TUBA4A PE=1 SV=1	0.569	3	244	1.13647	2.91415e-05	2.91415e-05
P01023	Alpha-2-macroglobulin OS=Homo sapiens OX=9606 GN=A2M PE=1 SV=3	0.035	5	34	1.31816	1.64542e-08	1.64542e-08
P61247	40S ribosomal protein S3a OS=Homo sapiens OX=9606 GN=RPS3A PE=1 SV=2	0.432	11	35	0.930732	4.31345e-06	4.31345e-06
Q96FS4	Signal-induced proliferation-associated protein 1 OS=Homo sapiens OX=9606 GN=SIPA1 PE=1 SV=1	0.025	2	2	1.16588	0.0003449	0.0003449
Q14152	Eukaryotic translation initiation factor 3 subunit A OS=Homo sapiens OX=9606 GN=EIF3A PE=1 SV=1	0.316	45	106	1.23414	5.08766e-09	5.08766e-09
P11216	Glycogen phosphorylase, brain form OS=Homo sapiens OX=9606 GN=PYGB PE=1 SV=5	0.482	29	108	1.24133	1.41897e-09	1.41897e-09
P49336	Cyclin-dependent kinase 8 OS=Homo sapiens OX=9606 GN=CDK8 PE=1 SV=1	0.052	2	2	1.38101	2.18547e-08	2.18547e-08
P22234	Bifunctional phosphoribosylaminoimidazole carboxylase/phosphoribosylaminoimidazole succinocarboxamide synthetase OS=Homo sapiens OX=9606 GN=PAICS PE=1 SV=3	0.442	20	67	0.9902	0.246547	0.246547
P11388	DNA topoisomerase 2-alpha OS=Homo sapiens OX=9606 GN=TOP2A PE=1 SV=3	0.03	3	4	1.18534	6.28127e-08	6.28127e-08
P33240	Cleavage stimulation factor subunit 2 OS=Homo sapiens OX=9606 GN=CSTF2 PE=1 SV=1	0.106	3	9	1.07079	0.0271983	0.0271983
O00399	Dynactin subunit 6 OS=Homo sapiens OX=9606 GN=DCTN6 PE=1 SV=1	0.042	1	1	1.12011	0.00867801	0.00867801
A0AVF1	Intraflagellar transport protein 56 OS=Homo sapiens OX=9606 GN=TTC26 PE=1 SV=1	0.036	1	1	0.563473	0.0126324	0.0126324
Q8IYB7	DIS3-like exonuclease 2 OS=Homo sapiens OX=9606 GN=DIS3L2 PE=1 SV=4	0.009	1	1	1.31653	0.0544142	0.0544142
O95407	Tumor necrosis factor receptor superfamily member 6B OS=Homo sapiens OX=9606 GN=TNFRSF6B PE=1 SV=1	0.297	9	29	0.995784	0.647456	0.647456
P60228	Eukaryotic translation initiation factor 3 subunit E OS=Homo sapiens OX=9606 GN=EIF3E PE=1 SV=1	0.337	13	35	1.17937	3.21449e-07	3.21449e-07
Q96CN7	Isochorismatase domain-containing protein 1 OS=Homo sapiens OX=9606 GN=ISOC1 PE=1 SV=3	0.393	9	18	0.938583	0.00198949	0.00198949
Q6YP21	Kynurenine--oxoglutarate transaminase 3 OS=Homo sapiens OX=9606 GN=KYAT3 PE=1 SV=1	0.121	4	5	1.03323	0.0551733	0.0551733
O75891	Cytosolic 10-formyltetrahydrofolate dehydrogenase OS=Homo sapiens OX=9606 GN=ALDH1L1 PE=1 SV=2	0.018	1	1	1.06894	0.0185897	0.0185897
Q9BYZ2	L-lactate dehydrogenase A-like 6B OS=Homo sapiens OX=9606 GN=LDHAL6B PE=1 SV=3	0.06	1	8	0.817972	0.000132594	0.000132594
Q9H1C7	Cysteine-rich and transmembrane domain-containing protein 1 OS=Homo sapiens OX=9606 GN=CYSTM1 PE=1 SV=1	0.103	1	5	0.763342	2.54111e-05	2.54111e-05
Q9H3G5	Probable serine carboxypeptidase CPVL OS=Homo sapiens OX=9606 GN=CPVL PE=1 SV=2	0.099	4	5	1.4097	1.13842e-05	1.13842e-05
Q8IXQ6	Protein mono-ADP-ribosyltransferase PARP9 OS=Homo sapiens OX=9606 GN=PARP9 PE=1 SV=2	0.053	4	4	1.24217	3.14573e-06	3.14573e-06
Q9UIF7	Adenine DNA glycosylase OS=Homo sapiens OX=9606 GN=MUTYH PE=1 SV=1	0.015	1	1	1.21379	0.00705917	0.00705917
Q92945	Far upstream element-binding protein 2 OS=Homo sapiens OX=9606 GN=KHSRP PE=1 SV=4	0.446	19	44	0.968843	0.00182211	0.00182211
P08559	Pyruvate dehydrogenase E1 component subunit alpha, somatic form, mitochondrial OS=Homo sapiens OX=9606 GN=PDHA1 PE=1 SV=3	0.095	4	4	1.37813	1.67034e-05	1.67034e-05
Q5TFE4	5'-nucleotidase domain-containing protein 1 OS=Homo sapiens OX=9606 GN=NT5DC1 PE=1 SV=1	0.279	8	13	0.999834	0.944968	0.944968
P24928	DNA-directed RNA polymerase II subunit RPB1 OS=Homo sapiens OX=9606 GN=POLR2A PE=1 SV=2	0.117	18	24	1.30103	4.30428e-09	4.30428e-09
P30622	CAP-Gly domain-containing linker protein 1 OS=Homo sapiens OX=9606 GN=CLIP1 PE=1 SV=2	0.117	12	16	0.830036	1.42013e-05	1.42013e-05
Q9NPJ6	Mediator of RNA polymerase II transcription subunit 4 OS=Homo sapiens OX=9606 GN=MED4 PE=1 SV=1	0.037	1	1	1.33576	4.68706e-06	4.68706e-06
Q9ULX3	RNA-binding protein NOB1 OS=Homo sapiens OX=9606 GN=NOB1 PE=1 SV=1	0.197	6	7	0.994414	0.645861	0.645861
Q12800	Alpha-globin transcription factor CP2 OS=Homo sapiens OX=9606 GN=TFCP2 PE=1 SV=2	0.191	7	8	1.10839	0.00570044	0.00570044
Q9Y221	60S ribosome subunit biogenesis protein NIP7 homolog OS=Homo sapiens OX=9606 GN=NIP7 PE=1 SV=1	0.217	3	5	1.21134	9.50076e-06	9.50076e-06
P19438	Tumor necrosis factor receptor superfamily member 1A OS=Homo sapiens OX=9606 GN=TNFRSF1A PE=1 SV=1	0.024	1	1	0.593262	4.20184e-09	4.20184e-09
P40818	Ubiquitin carboxyl-terminal hydrolase 8 OS=Homo sapiens OX=9606 GN=USP8 PE=1 SV=1	0.158	14	18	0.860808	2.90475e-06	2.90475e-06
O15160	DNA-directed RNA polymerases I and III subunit RPAC1 OS=Homo sapiens OX=9606 GN=POLR1C PE=1 SV=1	0.237	6	20	1.20453	3.63123e-06	3.63123e-06
Q14690	Protein RRP5 homolog OS=Homo sapiens OX=9606 GN=PDCD11 PE=1 SV=3	0.01	2	3	1.05965	0.252781	0.252781
Q14139	Ubiquitin conjugation factor E4 A OS=Homo sapiens OX=9606 GN=UBE4A PE=1 SV=2	0.096	9	10	1.24002	3.32666e-08	3.32666e-08
A0A075B6I0	Immunoglobulin lambda variable 8-61 OS=Homo sapiens OX=9606 GN=IGLV8-61 PE=3 SV=7	0.074	1	1	0.824405	1.32781e-05	1.32781e-05
Q53H96	Pyrroline-5-carboxylate reductase 3 OS=Homo sapiens OX=9606 GN=PYCR3 PE=1 SV=3	0.255	6	11	1.16392	1.4062e-06	1.4062e-06
O14972	Vacuolar protein sorting-associated protein 26C OS=Homo sapiens OX=9606 GN=VPS26C PE=1 SV=1	0.04	1	1	1.19669	0.00147717	0.00147717
P31947	14-3-3 protein sigma OS=Homo sapiens OX=9606 GN=SFN PE=1 SV=1	0.661	13	144	1.27669	2.91067e-09	2.91067e-09
Q9BYX2	TBC1 domain family member 2A OS=Homo sapiens OX=9606 GN=TBC1D2 PE=1 SV=3	0.083	6	6	1.42158	4.79196e-08	4.79196e-08
Q9BQ24	Zinc finger FYVE domain-containing protein 21 OS=Homo sapiens OX=9606 GN=ZFYVE21 PE=1 SV=1	0.158	3	4	1.02877	0.591601	0.591601
O15296	Polyunsaturated fatty acid lipoxygenase ALOX15B OS=Homo sapiens OX=9606 GN=ALOX15B PE=1 SV=3	0.047	2	2	0.885668	0.0430939	0.0430939
Q9C0F0	Putative Polycomb group protein ASXL3 OS=Homo sapiens OX=9606 GN=ASXL3 PE=2 SV=3	0.014	2	2	0.691034	4.96709e-07	4.96709e-07
Q96R05	Retinoid-binding protein 7 OS=Homo sapiens OX=9606 GN=RBP7 PE=1 SV=1	0.067	1	2	1.1063	0.00183673	0.00183673
P62979	Ubiquitin-40S ribosomal protein S27a OS=Homo sapiens OX=9606 GN=RPS27A PE=1 SV=2	0.609	2	154	0.861594	4.57277e-05	4.57277e-05
Q9BPZ7	Target of rapamycin complex 2 subunit MAPKAP1 OS=Homo sapiens OX=9606 GN=MAPKAP1 PE=1 SV=2	0.021	1	1	0.856398	0.00189113	0.00189113
P52948	Nuclear pore complex protein Nup98-Nup96 OS=Homo sapiens OX=9606 GN=NUP98 PE=1 SV=4	0.042	6	6	1.25629	1.59406e-07	1.59406e-07
P42892	Endothelin-converting enzyme 1 OS=Homo sapiens OX=9606 GN=ECE1 PE=1 SV=2	0.365	23	49	0.953941	5.60897e-06	5.60897e-06
Q9BTY2	Plasma alpha-L-fucosidase OS=Homo sapiens OX=9606 GN=FUCA2 PE=1 SV=2	0.021	1	1	1.03337	0.201663	0.201663
P49721	Proteasome subunit beta type-2 OS=Homo sapiens OX=9606 GN=PSMB2 PE=1 SV=1	0.348	6	21	1.04248	0.0146422	0.0146422
Q9Y266	Nuclear migration protein nudC OS=Homo sapiens OX=9606 GN=NUDC PE=1 SV=1	0.426	17	52	0.764	1.51373e-06	1.51373e-06
Q6QHK4	Factor in the germline alpha OS=Homo sapiens OX=9606 GN=FIGLA PE=1 SV=2	0.078	1	1	0.870152	0.00102063	0.00102063
O76039	Cyclin-dependent kinase-like 5 OS=Homo sapiens OX=9606 GN=CDKL5 PE=1 SV=2	0.009	1	1	0.870847	0.00102809	0.00102809
P35606	Coatomer subunit beta' OS=Homo sapiens OX=9606 GN=COPB2 PE=1 SV=2	0.341	23	50	1.32168	9.96277e-10	9.96277e-10
O95168	NADH dehydrogenase [ubiquinone] 1 beta subcomplex subunit 4 OS=Homo sapiens OX=9606 GN=NDUFB4 PE=1 SV=3	0.078	1	1	1.01929	0.514329	0.514329
Q9ULV8	E3 ubiquitin-protein ligase CBL-C OS=Homo sapiens OX=9606 GN=CBLC PE=1 SV=3	0.053	2	2	0.865758	2.4465e-06	2.4465e-06
P07339	Cathepsin D OS=Homo sapiens OX=9606 GN=CTSD PE=1 SV=1	0.189	6	10	1.14589	5.57896e-06	5.57896e-06
Q86VN1	Vacuolar protein-sorting-associated protein 36 OS=Homo sapiens OX=9606 GN=VPS36 PE=1 SV=1	0.345	12	23	0.784555	2.44864e-08	2.44864e-08
Q9BY71	Leucine-rich repeat-containing protein 3 OS=Homo sapiens OX=9606 GN=LRRC3 PE=1 SV=1	0.054	1	2	0.928098	0.0103425	0.0103425
Q96JN8	Neuralized-like protein 4 OS=Homo sapiens OX=9606 GN=NEURL4 PE=1 SV=2	0.027	1	1	0.719732	1.46725e-05	1.46725e-05
P0C0L4	Complement C4-A OS=Homo sapiens OX=9606 GN=C4A PE=1 SV=2	0.021	3	6	0.830543	9.56638e-06	9.56638e-06
Q15029	116 kDa U5 small nuclear ribonucleoprotein component OS=Homo sapiens OX=9606 GN=EFTUD2 PE=1 SV=1	0.373	27	54	1.32393	7.01443e-11	7.01443e-11
P53985	Monocarboxylate transporter 1 OS=Homo sapiens OX=9606 GN=SLC16A1 PE=1 SV=3	0.18	7	26	1.06275	0.000679324	0.000679324
Q9Y5J5	Pleckstrin homology-like domain family A member 3 OS=Homo sapiens OX=9606 GN=PHLDA3 PE=1 SV=1	0.142	2	2	1.1653	2.25704e-06	2.25704e-06
P42126	Enoyl-CoA delta isomerase 1, mitochondrial OS=Homo sapiens OX=9606 GN=ECI1 PE=1 SV=1	0.152	4	7	0.936296	0.000721832	0.000721832
Q5R372	Rab GTPase-activating protein 1-like OS=Homo sapiens OX=9606 GN=RABGAP1L PE=1 SV=1	0.069	4	4	0.911334	0.00172164	0.00172164
Q8NEF3	Coiled-coil domain-containing protein 112 OS=Homo sapiens OX=9606 GN=CCDC112 PE=1 SV=2	0.018	1	1	0.857511	0.00430603	0.00430603
O00459	Phosphatidylinositol 3-kinase regulatory subunit beta OS=Homo sapiens OX=9606 GN=PIK3R2 PE=1 SV=2	0.139	8	14	0.921518	2.31158e-05	2.31158e-05
Q9NV88	Integrator complex subunit 9 OS=Homo sapiens OX=9606 GN=INTS9 PE=1 SV=2	0.012	1	1	1.07871	0.0125501	0.0125501
Q9Y4D1	Disheveled-associated activator of morphogenesis 1 OS=Homo sapiens OX=9606 GN=DAAM1 PE=1 SV=2	0.111	11	14	0.907109	3.14746e-05	3.14746e-05
P53611	Geranylgeranyl transferase type-2 subunit beta OS=Homo sapiens OX=9606 GN=RABGGTB PE=1 SV=2	0.106	3	5	1.20996	0.000132414	0.000132414
Q9Y5E2	Protocadherin beta-7 OS=Homo sapiens OX=9606 GN=PCDHB7 PE=2 SV=1	0.023	1	1	0.662057	1.77191e-06	1.77191e-06
Q14331	Protein FRG1 OS=Homo sapiens OX=9606 GN=FRG1 PE=1 SV=1	0.05	1	1	1.19093	3.7297e-05	3.7297e-05
O00625	Pirin OS=Homo sapiens OX=9606 GN=PIR PE=1 SV=1	0.152	4	8	0.819214	1.51621e-06	1.51621e-06
P13671	Complement component C6 OS=Homo sapiens OX=9606 GN=C6 PE=1 SV=3	0.017	1	4	0.890854	0.000221228	0.000221228
Q13705	Activin receptor type-2B OS=Homo sapiens OX=9606 GN=ACVR2B PE=1 SV=3	0.033	1	1	0.789093	4.44627e-06	4.44627e-06
P27338	Amine oxidase [flavin-containing] B OS=Homo sapiens OX=9606 GN=MAOB PE=1 SV=3	0.015	1	1	1.09676	0.283387	0.283387
P23528	Cofilin-1 OS=Homo sapiens OX=9606 GN=CFL1 PE=1 SV=3	0.813	11	115	0.741633	5.05344e-08	5.05344e-08
Q4ZHG4	Fibronectin type III domain-containing protein 1 OS=Homo sapiens OX=9606 GN=FNDC1 PE=2 SV=4	0.004	1	1	0.982427	0.57144	0.57144
Q5SWX8	Protein odr-4 homolog OS=Homo sapiens OX=9606 GN=ODR4 PE=1 SV=1	0.084	3	4	1.20038	0.0011192	0.0011192
O15354	Prosaposin receptor GPR37 OS=Homo sapiens OX=9606 GN=GPR37 PE=1 SV=2	0.013	1	1	0.824032	0.000849161	0.000849161
Q9GZZ1	N-alpha-acetyltransferase 50 OS=Homo sapiens OX=9606 GN=NAA50 PE=1 SV=1	0.485	10	17	1.08176	0.000411553	0.000411553
Q9Y262	Eukaryotic translation initiation factor 3 subunit L OS=Homo sapiens OX=9606 GN=EIF3L PE=1 SV=1	0.505	27	75	1.61559	1.24424e-10	1.24424e-10
O60936	Nucleolar protein 3 OS=Homo sapiens OX=9606 GN=NOL3 PE=1 SV=2	0.221	3	9	0.932066	0.000106855	0.000106855
O15427	Monocarboxylate transporter 4 OS=Homo sapiens OX=9606 GN=SLC16A3 PE=1 SV=1	0.224	9	37	0.956151	0.00602096	0.00602096
P63208	S-phase kinase-associated protein 1 OS=Homo sapiens OX=9606 GN=SKP1 PE=1 SV=2	0.399	6	27	0.919519	0.000312235	0.000312235
P54652	Heat shock-related 70 kDa protein 2 OS=Homo sapiens OX=9606 GN=HSPA2 PE=1 SV=1	0.216	1	131	1.06425	0.522582	0.522582
Q9BRT9	DNA replication complex GINS protein SLD5 OS=Homo sapiens OX=9606 GN=GINS4 PE=1 SV=1	0.148	2	2	0.922941	0.000113279	0.000113279
P51648	Aldehyde dehydrogenase family 3 member A2 OS=Homo sapiens OX=9606 GN=ALDH3A2 PE=1 SV=1	0.122	5	7	1.21258	1.57709e-06	1.57709e-06
P22681	E3 ubiquitin-protein ligase CBL OS=Homo sapiens OX=9606 GN=CBL PE=1 SV=2	0.02	2	2	0.83187	0.0046483	0.0046483
Q96EP5	DAZ-associated protein 1 OS=Homo sapiens OX=9606 GN=DAZAP1 PE=1 SV=1	0.113	3	8	0.97076	0.142386	0.142386
Q03252	Lamin-B2 OS=Homo sapiens OX=9606 GN=LMNB2 PE=1 SV=4	0.318	18	40	0.839645	2.78155e-07	2.78155e-07
O75116	Rho-associated protein kinase 2 OS=Homo sapiens OX=9606 GN=ROCK2 PE=1 SV=4	0.229	21	42	0.920277	1.75369e-05	1.75369e-05
Q6PJG6	BRCA1-associated ATM activator 1 OS=Homo sapiens OX=9606 GN=BRAT1 PE=1 SV=2	0.05	3	3	1.1564	1.44484e-07	1.44484e-07
P51805	Plexin-A3 OS=Homo sapiens OX=9606 GN=PLXNA3 PE=1 SV=3	0.056	3	13	1.05569	0.00153328	0.00153328
Q86TP1	Exopolyphosphatase PRUNE1 OS=Homo sapiens OX=9606 GN=PRUNE1 PE=1 SV=2	0.068	2	2	1.12114	0.0312983	0.0312983
P53041	Serine/threonine-protein phosphatase 5 OS=Homo sapiens OX=9606 GN=PPP5C PE=1 SV=1	0.369	13	37	0.963837	0.00527643	0.00527643
P16333	Cytoplasmic protein NCK1 OS=Homo sapiens OX=9606 GN=NCK1 PE=1 SV=1	0.268	8	15	0.76545	2.30659e-10	2.30659e-10
O14782	Kinesin-like protein KIF3C OS=Homo sapiens OX=9606 GN=KIF3C PE=1 SV=4	0.053	1	2	0.968289	0.468417	0.468417
O43583	Density-regulated protein OS=Homo sapiens OX=9606 GN=DENR PE=1 SV=2	0.232	4	6	0.895232	3.02505e-05	3.02505e-05
P62314	Small nuclear ribonucleoprotein Sm D1 OS=Homo sapiens OX=9606 GN=SNRPD1 PE=1 SV=1	0.202	3	6	1.10905	0.0015338	0.0015338
Q8TCD5	5'(3')-deoxyribonucleotidase, cytosolic type OS=Homo sapiens OX=9606 GN=NT5C PE=1 SV=2	0.333	7	13	0.902458	0.000130802	0.000130802
Q96EY1	DnaJ homolog subfamily A member 3, mitochondrial OS=Homo sapiens OX=9606 GN=DNAJA3 PE=1 SV=2	0.058	2	3	0.997538	0.832123	0.832123
Q9Y4F4	TOG array regulator of axonemal microtubules protein 1 OS=Homo sapiens OX=9606 GN=TOGARAM1 PE=1 SV=4	0.012	1	1	0.406672	0.00162439	0.00162439
Q86WQ0	Nuclear receptor 2C2-associated protein OS=Homo sapiens OX=9606 GN=NR2C2AP PE=1 SV=1	0.259	2	2	0.79751	0.000182141	0.000182141
P55145	Mesencephalic astrocyte-derived neurotrophic factor OS=Homo sapiens OX=9606 GN=MANF PE=1 SV=3	0.225	3	4	1.04139	0.0176699	0.0176699
Q9H1E3	Nuclear ubiquitous casein and cyclin-dependent kinase substrate 1 OS=Homo sapiens OX=9606 GN=NUCKS1 PE=1 SV=1	0.037	1	3	0.929365	0.020525	0.020525
P62888	60S ribosomal protein L30 OS=Homo sapiens OX=9606 GN=RPL30 PE=1 SV=2	0.583	6	24	0.931271	0.000550583	0.000550583
Q15691	Microtubule-associated protein RP/EB family member 1 OS=Homo sapiens OX=9606 GN=MAPRE1 PE=1 SV=3	0.451	11	23	0.854419	1.80413e-05	1.80413e-05
O14681	Etoposide-induced protein 2.4 homolog OS=Homo sapiens OX=9606 GN=EI24 PE=1 SV=4	0.021	1	1	1.1939	3.66227e-05	3.66227e-05
Q9UHE8	Metalloreductase STEAP1 OS=Homo sapiens OX=9606 GN=STEAP1 PE=1 SV=1	0.053	2	2	0.744199	3.02763e-07	3.02763e-07
Q9Y548	Protein YIPF1 OS=Homo sapiens OX=9606 GN=YIPF1 PE=1 SV=1	0.029	1	2	1.28234	7.20157e-06	7.20157e-06
P57740	Nuclear pore complex protein Nup107 OS=Homo sapiens OX=9606 GN=NUP107 PE=1 SV=1	0.046	3	3	1.23865	1.86216e-06	1.86216e-06
P11310	Medium-chain specific acyl-CoA dehydrogenase, mitochondrial OS=Homo sapiens OX=9606 GN=ACADM PE=1 SV=1	0.019	1	2	1.16375	3.11278e-07	3.11278e-07
Q9UHY7	Enolase-phosphatase E1 OS=Homo sapiens OX=9606 GN=ENOPH1 PE=1 SV=1	0.364	8	18	0.890437	2.77638e-06	2.77638e-06
Q9NX94	WW domain binding protein 1-like OS=Homo sapiens OX=9606 GN=WBP1L PE=1 SV=2	0.029	1	1	0.935909	0.0141019	0.0141019
Q9Y446	Plakophilin-3 OS=Homo sapiens OX=9606 GN=PKP3 PE=1 SV=1	0.428	27	56	0.953097	2.89739e-05	2.89739e-05
Q9H6Q4	Cytosolic iron-sulfur assembly component 3 OS=Homo sapiens OX=9606 GN=CIAO3 PE=1 SV=1	0.04	1	1	1.05573	0.272879	0.272879
Q9H267	Vacuolar protein sorting-associated protein 33B OS=Homo sapiens OX=9606 GN=VPS33B PE=1 SV=2	0.136	7	9	1.25666	3.25886e-07	3.25886e-07
Q9UIW2	Plexin-A1 OS=Homo sapiens OX=9606 GN=PLXNA1 PE=1 SV=3	0.087	7	14	0.889512	0.00109406	0.00109406
P62263	40S ribosomal protein S14 OS=Homo sapiens OX=9606 GN=RPS14 PE=1 SV=3	0.377	6	20	0.923187	0.000514912	0.000514912
O75400	Pre-mRNA-processing factor 40 homolog A OS=Homo sapiens OX=9606 GN=PRPF40A PE=1 SV=2	0.125	10	17	0.978875	0.0386778	0.0386778
Q92466	DNA damage-binding protein 2 OS=Homo sapiens OX=9606 GN=DDB2 PE=1 SV=1	0.131	5	8	1.31882	2.99786e-09	2.99786e-09
Q9NVC6	Mediator of RNA polymerase II transcription subunit 17 OS=Homo sapiens OX=9606 GN=MED17 PE=1 SV=2	0.023	2	2	1.1008	0.000447732	0.000447732
O43752	Syntaxin-6 OS=Homo sapiens OX=9606 GN=STX6 PE=1 SV=1	0.282	6	10	0.88944	1.09159e-05	1.09159e-05
Q9NS98	Semaphorin-3G OS=Homo sapiens OX=9606 GN=SEMA3G PE=1 SV=1	0.008	1	1	1.02777	0.61339	0.61339
Q9NPF2	Carbohydrate sulfotransferase 11 OS=Homo sapiens OX=9606 GN=CHST11 PE=1 SV=1	0.06	1	1	1.12533	0.00516368	0.00516368
Q9Y662	Heparan sulfate glucosamine 3-O-sulfotransferase 3B1 OS=Homo sapiens OX=9606 GN=HS3ST3B1 PE=1 SV=1	0.028	1	1	1.41172	4.09894e-06	4.09894e-06
Q9Y696	Chloride intracellular channel protein 4 OS=Homo sapiens OX=9606 GN=CLIC4 PE=1 SV=4	0.569	10	28	0.840133	7.91551e-07	7.91551e-07
O60678	Protein arginine N-methyltransferase 3 OS=Homo sapiens OX=9606 GN=PRMT3 PE=1 SV=4	0.271	11	11	1.01855	0.226844	0.226844
Q9Y2W1	Thyroid hormone receptor-associated protein 3 OS=Homo sapiens OX=9606 GN=THRAP3 PE=1 SV=2	0.041	3	3	0.911573	0.000166051	0.000166051
P28838	Cytosol aminopeptidase OS=Homo sapiens OX=9606 GN=LAP3 PE=1 SV=3	0.538	20	51	1.21833	1.47647e-07	1.47647e-07
P63104	14-3-3 protein zeta/delta OS=Homo sapiens OX=9606 GN=YWHAZ PE=1 SV=1	0.747	11	205	0.787787	4.67682e-08	4.67682e-08
Q9UGQ3	Solute carrier family 2, facilitated glucose transporter member 6 OS=Homo sapiens OX=9606 GN=SLC2A6 PE=1 SV=2	0.036	1	1	1.20251	2.45128e-06	2.45128e-06
P62873	Guanine nucleotide-binding protein G(I)/G(S)/G(T) subunit beta-1 OS=Homo sapiens OX=9606 GN=GNB1 PE=1 SV=3	0.559	7	125	0.999961	0.972451	0.972451
Q07912	Activated CDC42 kinase 1 OS=Homo sapiens OX=9606 GN=TNK2 PE=1 SV=3	0.187	17	26	0.599018	5.19493e-11	5.19493e-11
Q96I99	Succinate--CoA ligase [GDP-forming] subunit beta, mitochondrial OS=Homo sapiens OX=9606 GN=SUCLG2 PE=1 SV=2	0.188	7	7	1.27574	1.36112e-07	1.36112e-07
Q9UPY8	Microtubule-associated protein RP/EB family member 3 OS=Homo sapiens OX=9606 GN=MAPRE3 PE=1 SV=1	0.185	3	7	1.01202	0.625095	0.625095
P49916	DNA ligase 3 OS=Homo sapiens OX=9606 GN=LIG3 PE=1 SV=2	0.01	1	1	1.63361	2.57147e-05	2.57147e-05
Q9P2G9	Kelch-like protein 8 OS=Homo sapiens OX=9606 GN=KLHL8 PE=1 SV=4	0.016	1	1	0.887778	0.000135545	0.000135545
Q5TCQ9	Membrane-associated guanylate kinase, WW and PDZ domain-containing protein 3 OS=Homo sapiens OX=9606 GN=MAGI3 PE=1 SV=3	0.013	1	1	0.862575	7.59053e-09	7.59053e-09
Q15021	Condensin complex subunit 1 OS=Homo sapiens OX=9606 GN=NCAPD2 PE=1 SV=3	0.034	5	5	0.996022	0.786103	0.786103
Q9Y2V2	Calcium-regulated heat-stable protein 1 OS=Homo sapiens OX=9606 GN=CARHSP1 PE=1 SV=2	0.483	4	9	0.979117	0.368975	0.368975
P49321	Nuclear autoantigenic sperm protein OS=Homo sapiens OX=9606 GN=NASP PE=1 SV=2	0.141	7	18	0.825835	2.68527e-06	2.68527e-06
Q6P6B1	Glutamate-rich protein 5 OS=Homo sapiens OX=9606 GN=ERICH5 PE=1 SV=1	0.032	1	1	0.709208	7.21175e-06	7.21175e-06
Q4G176	Malonate--CoA ligase ACSF3, mitochondrial OS=Homo sapiens OX=9606 GN=ACSF3 PE=1 SV=3	0.014	1	1	1.06836	0.156255	0.156255
Q9Y5Q8	General transcription factor 3C polypeptide 5 OS=Homo sapiens OX=9606 GN=GTF3C5 PE=1 SV=2	0.035	1	1	0.929578	0.0900459	0.0900459
Q9P2S2	Neurexin-2 OS=Homo sapiens OX=9606 GN=NRXN2 PE=2 SV=1	0.015	1	1	1.3424	0.0186132	0.0186132
Q92540	Nonsense-mediated mRNA decay factor SMG7 OS=Homo sapiens OX=9606 GN=SMG7 PE=1 SV=2	0.012	1	1	1.17468	9.15174e-09	9.15174e-09
P04792	Heat shock protein beta-1 OS=Homo sapiens OX=9606 GN=HSPB1 PE=1 SV=2	0.834	15	72	1.02997	0.00169806	0.00169806
Q05D32	CTD small phosphatase-like protein 2 OS=Homo sapiens OX=9606 GN=CTDSPL2 PE=1 SV=2	0.026	1	1	1.44493	0.221607	0.221607
Q7Z5Y6	Bone morphogenetic protein 8A OS=Homo sapiens OX=9606 GN=BMP8A PE=2 SV=2	0.045	1	1	0.818222	3.21633e-05	3.21633e-05
O15211	Ral guanine nucleotide dissociation stimulator-like 2 OS=Homo sapiens OX=9606 GN=RGL2 PE=1 SV=1	0.023	1	1	1.08578	0.619009	0.619009
Q13613	Myotubularin-related protein 1 OS=Homo sapiens OX=9606 GN=MTMR1 PE=1 SV=4	0.108	5	5	1.01076	0.843801	0.843801
Q9Y6D6	Brefeldin A-inhibited guanine nucleotide-exchange protein 1 OS=Homo sapiens OX=9606 GN=ARFGEF1 PE=1 SV=2	0.016	1	3	1.08442	0.129137	0.129137
Q9UKK3	Protein mono-ADP-ribosyltransferase PARP4 OS=Homo sapiens OX=9606 GN=PARP4 PE=1 SV=3	0.277	40	64	1.35292	9.7883e-08	9.7883e-08
O43505	Beta-1,4-glucuronyltransferase 1 OS=Homo sapiens OX=9606 GN=B4GAT1 PE=1 SV=1	0.053	1	1	1.49275	2.76123e-09	2.76123e-09
Q7L1W4	Volume-regulated anion channel subunit LRRC8D OS=Homo sapiens OX=9606 GN=LRRC8D PE=1 SV=1	0.021	1	1	0.949295	0.0834532	0.0834532
O95793	Double-stranded RNA-binding protein Staufen homolog 1 OS=Homo sapiens OX=9606 GN=STAU1 PE=1 SV=2	0.146	8	12	0.879888	8.24235e-08	8.24235e-08
O75648	Mitochondrial tRNA-specific 2-thiouridylase 1 OS=Homo sapiens OX=9606 GN=TRMU PE=1 SV=2	0.019	1	1	1.01764	0.783676	0.783676
Q13153	Serine/threonine-protein kinase PAK 1 OS=Homo sapiens OX=9606 GN=PAK1 PE=1 SV=2	0.246	7	18	1.00481	0.882828	0.882828
Q92759	General transcription factor IIH subunit 4 OS=Homo sapiens OX=9606 GN=GTF2H4 PE=1 SV=1	0.08	2	2	1.03898	0.872202	0.872202
P69905	Hemoglobin subunit alpha OS=Homo sapiens OX=9606 GN=HBA2 PE=1 SV=2	0.331	4	17	0.462991	4.5493e-12	4.5493e-12
Q01658	Protein Dr1 OS=Homo sapiens OX=9606 GN=DR1 PE=1 SV=1	0.119	2	2	0.904239	0.0151676	0.0151676
Q13017	Rho GTPase-activating protein 5 OS=Homo sapiens OX=9606 GN=ARHGAP5 PE=1 SV=2	0.028	3	3	1.08717	0.0109418	0.0109418
Q8NH16	Olfactory receptor 2L2 OS=Homo sapiens OX=9606 GN=OR2L2 PE=2 SV=1	0.022	1	1	0.776605	5.02056e-05	5.02056e-05
Q12774	Rho guanine nucleotide exchange factor 5 OS=Homo sapiens OX=9606 GN=ARHGEF5 PE=1 SV=3	0.018	2	2	0.751538	1.28284e-07	1.28284e-07
Q9BYD2	39S ribosomal protein L9, mitochondrial OS=Homo sapiens OX=9606 GN=MRPL9 PE=1 SV=2	0.034	1	1	0.842339	0.000348019	0.000348019
P28072	Proteasome subunit beta type-6 OS=Homo sapiens OX=9606 GN=PSMB6 PE=1 SV=4	0.172	5	15	1.08473	0.000121568	0.000121568
Q658P3	Metalloreductase STEAP3 OS=Homo sapiens OX=9606 GN=STEAP3 PE=1 SV=2	0.232	9	13	0.902621	1.89548e-06	1.89548e-06
Q9Y2E4	Disco-interacting protein 2 homolog C OS=Homo sapiens OX=9606 GN=DIP2C PE=1 SV=2	0.148	13	30	0.517181	1.3662e-12	1.3662e-12
Q9HA64	Ketosamine-3-kinase OS=Homo sapiens OX=9606 GN=FN3KRP PE=1 SV=2	0.304	8	21	1.43396	1.04868e-08	1.04868e-08
Q9GZU7	Carboxy-terminal domain RNA polymerase II polypeptide A small phosphatase 1 OS=Homo sapiens OX=9606 GN=CTDSP1 PE=1 SV=1	0.134	3	7	0.858374	1.23935e-06	1.23935e-06
Q96BJ3	Axin interactor, dorsalization-associated protein OS=Homo sapiens OX=9606 GN=AIDA PE=1 SV=1	0.193	5	10	0.861165	3.03679e-06	3.03679e-06
Q8NC44	Reticulophagy regulator 2 OS=Homo sapiens OX=9606 GN=RETREG2 PE=1 SV=3	0.044	2	2	1.1948	0.000201434	0.000201434
Q8WTS6	Histone-lysine N-methyltransferase SETD7 OS=Homo sapiens OX=9606 GN=SETD7 PE=1 SV=1	0.145	4	5	0.844659	0.000149162	0.000149162
Q15286	Ras-related protein Rab-35 OS=Homo sapiens OX=9606 GN=RAB35 PE=1 SV=1	0.602	8	32	0.922587	0.000121352	0.000121352
Q9UIS9	Methyl-CpG-binding domain protein 1 OS=Homo sapiens OX=9606 GN=MBD1 PE=1 SV=2	0.015	1	1	0.946738	0.332985	0.332985
Q99543	DnaJ homolog subfamily C member 2 OS=Homo sapiens OX=9606 GN=DNAJC2 PE=1 SV=4	0.105	5	7	0.904311	0.000238059	0.000238059
P68871	Hemoglobin subunit beta OS=Homo sapiens OX=9606 GN=HBB PE=1 SV=2	0.129	1	12	1.08374	0.363766	0.363766
Q8IZ07	Ankyrin repeat domain-containing protein 13A OS=Homo sapiens OX=9606 GN=ANKRD13A PE=1 SV=3	0.056	3	4	1.04531	0.198691	0.198691
Q9H2A7	C-X-C motif chemokine 16 OS=Homo sapiens OX=9606 GN=CXCL16 PE=2 SV=4	0.055	1	2	1.10027	0.00143315	0.00143315
Q13586	Stromal interaction molecule 1 OS=Homo sapiens OX=9606 GN=STIM1 PE=1 SV=3	0.02	1	1	0.867406	0.154985	0.154985
Q9Y597	BTB/POZ domain-containing protein KCTD3 OS=Homo sapiens OX=9606 GN=KCTD3 PE=1 SV=2	0.027	1	3	0.700829	0.00146426	0.00146426
Q01082	Spectrin beta chain, non-erythrocytic 1 OS=Homo sapiens OX=9606 GN=SPTBN1 PE=1 SV=2	0.319	55	115	0.964208	2.44451e-05	2.44451e-05
Q93009	Ubiquitin carboxyl-terminal hydrolase 7 OS=Homo sapiens OX=9606 GN=USP7 PE=1 SV=2	0.325	30	48	1.24616	1.03531e-07	1.03531e-07
Q15036	Sorting nexin-17 OS=Homo sapiens OX=9606 GN=SNX17 PE=1 SV=1	0.202	7	12	1.09395	0.00156409	0.00156409
Q5SRE5	Nucleoporin NUP188 OS=Homo sapiens OX=9606 GN=NUP188 PE=1 SV=1	0.036	4	5	1.39677	1.73881e-07	1.73881e-07
O00471	Exocyst complex component 5 OS=Homo sapiens OX=9606 GN=EXOC5 PE=1 SV=1	0.186	11	19	1.05574	0.000311707	0.000311707
Q9Y3C8	Ubiquitin-fold modifier-conjugating enzyme 1 OS=Homo sapiens OX=9606 GN=UFC1 PE=1 SV=3	0.263	5	6	0.800168	1.06495e-07	1.06495e-07
O14672	Disintegrin and metalloproteinase domain-containing protein 10 OS=Homo sapiens OX=9606 GN=ADAM10 PE=1 SV=1	0.465	30	124	0.755407	9.49985e-12	9.49985e-12
Q08345	Epithelial discoidin domain-containing receptor 1 OS=Homo sapiens OX=9606 GN=DDR1 PE=1 SV=1	0.193	11	20	0.925581	4.38921e-06	4.38921e-06
Q96D46	60S ribosomal export protein NMD3 OS=Homo sapiens OX=9606 GN=NMD3 PE=1 SV=1	0.129	6	10	1.35008	5.92518e-07	5.92518e-07
Q9BXI6	TBC1 domain family member 10A OS=Homo sapiens OX=9606 GN=TBC1D10A PE=1 SV=1	0.167	8	14	1.06836	0.000278048	0.000278048
P56199	Integrin alpha-1 OS=Homo sapiens OX=9606 GN=ITGA1 PE=1 SV=2	0.036	4	4	1.10177	3.80806e-05	3.80806e-05
P23743	Diacylglycerol kinase alpha OS=Homo sapiens OX=9606 GN=DGKA PE=1 SV=3	0.25	15	22	1.34254	1.29807e-10	1.29807e-10
O95232	Luc7-like protein 3 OS=Homo sapiens OX=9606 GN=LUC7L3 PE=1 SV=2	0.093	3	4	0.981355	0.330285	0.330285
O15066	Kinesin-like protein KIF3B OS=Homo sapiens OX=9606 GN=KIF3B PE=1 SV=1	0.039	2	5	1.06798	0.0106928	0.0106928
Q9Y2E5	Epididymis-specific alpha-mannosidase OS=Homo sapiens OX=9606 GN=MAN2B2 PE=1 SV=4	0.032	2	3	0.939923	0.0179945	0.0179945
Q96EK7	Constitutive coactivator of peroxisome proliferator-activated receptor gamma OS=Homo sapiens OX=9606 GN=FAM120B PE=1 SV=1	0.091	7	8	1.20122	1.43461e-07	1.43461e-07
P21980	Protein-glutamine gamma-glutamyltransferase 2 OS=Homo sapiens OX=9606 GN=TGM2 PE=1 SV=2	0.227	10	16	1.17372	2.38064e-06	2.38064e-06
P09668	Pro-cathepsin H OS=Homo sapiens OX=9606 GN=CTSH PE=1 SV=4	0.045	1	1	0.86984	8.29341e-05	8.29341e-05
Q9Y294	Histone chaperone ASF1A OS=Homo sapiens OX=9606 GN=ASF1A PE=1 SV=1	0.074	1	1	1.02929	0.697326	0.697326
Q9NR50	Translation initiation factor eIF-2B subunit gamma OS=Homo sapiens OX=9606 GN=EIF2B3 PE=1 SV=1	0.104	4	5	1.15218	7.47604e-05	7.47604e-05
O14493	Claudin-4 OS=Homo sapiens OX=9606 GN=CLDN4 PE=1 SV=1	0.115	1	7	0.768307	0.000783518	0.000783518
O60573	Eukaryotic translation initiation factor 4E type 2 OS=Homo sapiens OX=9606 GN=EIF4E2 PE=1 SV=1	0.237	4	6	0.897838	0.0012729	0.0012729
P02786	Transferrin receptor protein 1 OS=Homo sapiens OX=9606 GN=TFRC PE=1 SV=2	0.432	30	76	0.901821	5.05764e-07	5.05764e-07
Q9BTN0	Leucine-rich repeat and fibronectin type-III domain-containing protein 3 OS=Homo sapiens OX=9606 GN=LRFN3 PE=2 SV=1	0.03	2	2	0.993375	0.750903	0.750903
Q9H0W9	Ester hydrolase C11orf54 OS=Homo sapiens OX=9606 GN=C11orf54 PE=1 SV=1	0.175	4	13	0.915931	4.09726e-05	4.09726e-05
Q13188	Serine/threonine-protein kinase 3 OS=Homo sapiens OX=9606 GN=STK3 PE=1 SV=2	0.285	6	16	0.804756	1.15986e-06	1.15986e-06
P55212	Caspase-6 OS=Homo sapiens OX=9606 GN=CASP6 PE=1 SV=2	0.229	6	6	1.08637	0.000458753	0.000458753
Q8NFH3	Nucleoporin Nup43 OS=Homo sapiens OX=9606 GN=NUP43 PE=1 SV=1	0.232	6	9	1.15594	1.88026e-06	1.88026e-06
P23677	Inositol-trisphosphate 3-kinase A OS=Homo sapiens OX=9606 GN=ITPKA PE=1 SV=1	0.022	1	1	1.2214	0.000729622	0.000729622
Q13043	Serine/threonine-protein kinase 4 OS=Homo sapiens OX=9606 GN=STK4 PE=1 SV=2	0.248	3	13	0.991146	0.626876	0.626876
Q86X55	Histone-arginine methyltransferase CARM1 OS=Homo sapiens OX=9606 GN=CARM1 PE=1 SV=3	0.252	12	17	1.1682	1.93072e-08	1.93072e-08
Q9UPT9	Ubiquitin carboxyl-terminal hydrolase 22 OS=Homo sapiens OX=9606 GN=USP22 PE=1 SV=2	0.044	1	1	0.85828	0.00528186	0.00528186
O43390	Heterogeneous nuclear ribonucleoprotein R OS=Homo sapiens OX=9606 GN=HNRNPR PE=1 SV=1	0.371	15	40	1.10453	7.42584e-08	7.42584e-08
Q8N1F8	Serine/threonine-protein kinase 11-interacting protein OS=Homo sapiens OX=9606 GN=STK11IP PE=1 SV=4	0.09	8	9	1.58589	9.576e-08	9.576e-08
P36383	Gap junction gamma-1 protein OS=Homo sapiens OX=9606 GN=GJC1 PE=1 SV=2	0.308	8	27	0.392734	2.35872e-08	2.35872e-08
Q99747	Gamma-soluble NSF attachment protein OS=Homo sapiens OX=9606 GN=NAPG PE=1 SV=1	0.321	8	16	0.966726	0.0428405	0.0428405
Q15646	2'-5'-oligoadenylate synthase-like protein OS=Homo sapiens OX=9606 GN=OASL PE=1 SV=2	0.185	6	6	1.50078	1.91986e-08	1.91986e-08
P36959	GMP reductase 1 OS=Homo sapiens OX=9606 GN=GMPR PE=1 SV=1	0.139	3	4	0.986667	0.54863	0.54863
P49411	Elongation factor Tu, mitochondrial OS=Homo sapiens OX=9606 GN=TUFM PE=1 SV=2	0.496	17	35	1.16863	6.56441e-08	6.56441e-08
Q92538	Golgi-specific brefeldin A-resistance guanine nucleotide exchange factor 1 OS=Homo sapiens OX=9606 GN=GBF1 PE=1 SV=2	0.127	20	25	1.26419	1.28996e-08	1.28996e-08
Q9Y2M5	Kelch-like protein 20 OS=Homo sapiens OX=9606 GN=KLHL20 PE=1 SV=4	0.016	1	2	0.62937	1.92421e-07	1.92421e-07
Q86UY8	5'-nucleotidase domain-containing protein 3 OS=Homo sapiens OX=9606 GN=NT5DC3 PE=1 SV=1	0.027	2	2	1.34438	4.51779e-05	4.51779e-05
P25789	Proteasome subunit alpha type-4 OS=Homo sapiens OX=9606 GN=PSMA4 PE=1 SV=1	0.46	10	30	1.19781	1.9149e-08	1.9149e-08
Q8TE02	Elongator complex protein 5 OS=Homo sapiens OX=9606 GN=ELP5 PE=1 SV=2	0.044	1	2	1.18104	6.79641e-05	6.79641e-05
P57764	Gasdermin-D OS=Homo sapiens OX=9606 GN=GSDMD PE=1 SV=1	0.128	4	4	1.1652	0.00226793	0.00226793
Q9UKZ1	CCR4-NOT transcription complex subunit 11 OS=Homo sapiens OX=9606 GN=CNOT11 PE=1 SV=1	0.043	1	1	0.927887	0.000187419	0.000187419
P09497	Clathrin light chain B OS=Homo sapiens OX=9606 GN=CLTB PE=1 SV=1	0.227	6	15	1.30594	1.16417e-07	1.16417e-07
P19387	DNA-directed RNA polymerase II subunit RPB3 OS=Homo sapiens OX=9606 GN=POLR2C PE=1 SV=2	0.273	5	9	1.46945	6.62941e-09	6.62941e-09
Q9H425	Uncharacterized protein C1orf198 OS=Homo sapiens OX=9606 GN=C1orf198 PE=1 SV=1	0.202	5	5	0.874753	0.000496589	0.000496589
Q9NXR1	Nuclear distribution protein nudE homolog 1 OS=Homo sapiens OX=9606 GN=NDE1 PE=1 SV=3	0.057	2	2	0.681856	1.2597e-06	1.2597e-06
Q8IUL8	Cartilage intermediate layer protein 2 OS=Homo sapiens OX=9606 GN=CILP2 PE=2 SV=2	0.244	19	30	1.15396	9.77942e-07	9.77942e-07
Q00325	Phosphate carrier protein, mitochondrial OS=Homo sapiens OX=9606 GN=SLC25A3 PE=1 SV=2	0.141	6	13	0.984248	0.325378	0.325378
Q13206	Probable ATP-dependent RNA helicase DDX10 OS=Homo sapiens OX=9606 GN=DDX10 PE=1 SV=2	0.03	1	1	1.25759	0.00199465	0.00199465
P54920	Alpha-soluble NSF attachment protein OS=Homo sapiens OX=9606 GN=NAPA PE=1 SV=3	0.461	9	19	1.02455	0.337101	0.337101
P29279	CCN family member 2 OS=Homo sapiens OX=9606 GN=CCN2 PE=1 SV=2	0.181	5	5	0.834867	0.000222657	0.000222657
Q8NFJ5	Retinoic acid-induced protein 3 OS=Homo sapiens OX=9606 GN=GPRC5A PE=1 SV=2	0.263	8	55	1.02086	0.0321267	0.0321267
A0FGR8	Extended synaptotagmin-2 OS=Homo sapiens OX=9606 GN=ESYT2 PE=1 SV=1	0.221	13	25	1.10489	4.50881e-05	4.50881e-05
O94907	Dickkopf-related protein 1 OS=Homo sapiens OX=9606 GN=DKK1 PE=1 SV=1	0.211	6	16	0.490029	3.06792e-11	3.06792e-11
Q6NXS1	Protein phosphatase inhibitor 2 family member B OS=Homo sapiens OX=9606 GN=PPP1R2B PE=1 SV=2	0.054	1	1	0.815681	0.000148808	0.000148808
Q9P2R7	Succinate--CoA ligase [ADP-forming] subunit beta, mitochondrial OS=Homo sapiens OX=9606 GN=SUCLA2 PE=1 SV=3	0.019	1	2	0.989934	0.501541	0.501541
Q15102	Platelet-activating factor acetylhydrolase IB subunit alpha1 OS=Homo sapiens OX=9606 GN=PAFAH1B3 PE=1 SV=1	0.61	10	27	1.04307	0.00103981	0.00103981
Q9BZV1	UBX domain-containing protein 6 OS=Homo sapiens OX=9606 GN=UBXN6 PE=1 SV=1	0.229	7	8	0.850252	4.70711e-05	4.70711e-05
P28482	Mitogen-activated protein kinase 1 OS=Homo sapiens OX=9606 GN=MAPK1 PE=1 SV=3	0.331	8	27	1.04487	0.0115868	0.0115868
P31153	S-adenosylmethionine synthase isoform type-2 OS=Homo sapiens OX=9606 GN=MAT2A PE=1 SV=1	0.43	12	29	1.00126	0.855212	0.855212
Q9UJA5	tRNA (adenine(58)-N(1))-methyltransferase non-catalytic subunit TRM6 OS=Homo sapiens OX=9606 GN=TRMT6 PE=1 SV=1	0.105	4	6	1.46382	7.06475e-07	7.06475e-07
Q96SW2	Protein cereblon OS=Homo sapiens OX=9606 GN=CRBN PE=1 SV=1	0.052	1	1	1.4614	0.000242945	0.000242945
Q92796	Disks large homolog 3 OS=Homo sapiens OX=9606 GN=DLG3 PE=1 SV=2	0.141	7	17	0.763913	3.79092e-08	3.79092e-08
Q9BXS9	Solute carrier family 26 member 6 OS=Homo sapiens OX=9606 GN=SLC26A6 PE=1 SV=1	0.066	4	9	0.956152	0.0138698	0.0138698
Q8TDY4	Arf-GAP with SH3 domain, ANK repeat and PH domain-containing protein 3 OS=Homo sapiens OX=9606 GN=ASAP3 PE=1 SV=1	0.017	1	1	1.28799	2.77903e-06	2.77903e-06
P24844	Myosin regulatory light polypeptide 9 OS=Homo sapiens OX=9606 GN=MYL9 PE=1 SV=4	0.378	1	31	1.09835	0.000183714	0.000183714
Q12999	Tetraspanin-31 OS=Homo sapiens OX=9606 GN=TSPAN31 PE=1 SV=1	0.09	2	3	0.897956	0.0273052	0.0273052
P57078	Receptor-interacting serine/threonine-protein kinase 4 OS=Homo sapiens OX=9606 GN=RIPK4 PE=1 SV=1	0.019	2	2	0.979411	0.425156	0.425156
P12110	Collagen alpha-2(VI) chain OS=Homo sapiens OX=9606 GN=COL6A2 PE=1 SV=4	0.041	3	4	0.985696	0.388028	0.388028
P53618	Coatomer subunit beta OS=Homo sapiens OX=9606 GN=COPB1 PE=1 SV=3	0.404	30	59	1.37995	7.92857e-09	7.92857e-09
Q9H6R4	Nucleolar protein 6 OS=Homo sapiens OX=9606 GN=NOL6 PE=1 SV=2	0.134	11	16	1.53686	8.76669e-08	8.76669e-08
Q14244	Ensconsin OS=Homo sapiens OX=9606 GN=MAP7 PE=1 SV=1	0.028	3	3	0.556168	1.25716e-08	1.25716e-08
Q9Y5L3	Ectonucleoside triphosphate diphosphohydrolase 2 OS=Homo sapiens OX=9606 GN=ENTPD2 PE=1 SV=1	0.224	7	15	0.973909	0.083591	0.083591
P49593	Protein phosphatase 1F OS=Homo sapiens OX=9606 GN=PPM1F PE=1 SV=3	0.2	5	5	0.966795	0.0876319	0.0876319
Q07890	Son of sevenless homolog 2 OS=Homo sapiens OX=9606 GN=SOS2 PE=1 SV=2	0.014	1	2	0.616843	3.53246e-08	3.53246e-08
P62318	Small nuclear ribonucleoprotein Sm D3 OS=Homo sapiens OX=9606 GN=SNRPD3 PE=1 SV=1	0.476	4	7	1.05262	0.00633237	0.00633237
O95754	Semaphorin-4F OS=Homo sapiens OX=9606 GN=SEMA4F PE=2 SV=2	0.016	1	2	0.949396	0.232038	0.232038
P05156	Complement factor I OS=Homo sapiens OX=9606 GN=CFI PE=1 SV=2	0.012	1	1	1.10546	0.0325015	0.0325015
Q9BVA0	Katanin p80 WD40 repeat-containing subunit B1 OS=Homo sapiens OX=9606 GN=KATNB1 PE=1 SV=1	0.027	1	1	0.834821	0.0171378	0.0171378
P51610	Host cell factor 1 OS=Homo sapiens OX=9606 GN=HCFC1 PE=1 SV=2	0.032	6	6	1.19754	3.56e-05	3.56e-05
Q14999	Cullin-7 OS=Homo sapiens OX=9606 GN=CUL7 PE=1 SV=2	0.015	3	3	0.915756	1.45161e-05	1.45161e-05
P60510	Serine/threonine-protein phosphatase 4 catalytic subunit OS=Homo sapiens OX=9606 GN=PPP4C PE=1 SV=1	0.391	6	13	1.21582	1.226e-06	1.226e-06
Q8IYK4	Procollagen galactosyltransferase 2 OS=Homo sapiens OX=9606 GN=COLGALT2 PE=1 SV=1	0.013	1	1	1.57789	8.54458e-05	8.54458e-05
Q9NYB9	Abl interactor 2 OS=Homo sapiens OX=9606 GN=ABI2 PE=1 SV=1	0.129	4	12	0.764925	8.10429e-10	8.10429e-10
Q8N612	FHF complex subunit HOOK interacting protein 1B OS=Homo sapiens OX=9606 GN=FHIP1B PE=1 SV=3	0.013	1	1	1.14271	8.85083e-05	8.85083e-05
Q9UJC3	Protein Hook homolog 1 OS=Homo sapiens OX=9606 GN=HOOK1 PE=1 SV=2	0.026	2	2	0.91903	0.069733	0.069733
O60884	DnaJ homolog subfamily A member 2 OS=Homo sapiens OX=9606 GN=DNAJA2 PE=1 SV=1	0.568	20	60	0.782501	3.09596e-09	3.09596e-09
Q6PCB6	Alpha/beta hydrolase domain-containing protein 17C OS=Homo sapiens OX=9606 GN=ABHD17C PE=1 SV=2	0.073	1	1	1.06045	0.102962	0.102962
P47897	Glutamine--tRNA ligase OS=Homo sapiens OX=9606 GN=QARS1 PE=1 SV=1	0.463	29	79	1.27554	2.25848e-09	2.25848e-09
Q9HAB3	Solute carrier family 52, riboflavin transporter, member 2 OS=Homo sapiens OX=9606 GN=SLC52A2 PE=1 SV=1	0.018	1	1	0.818538	3.80522e-07	3.80522e-07
Q15057	Arf-GAP with coiled-coil, ANK repeat and PH domain-containing protein 2 OS=Homo sapiens OX=9606 GN=ACAP2 PE=1 SV=3	0.06	5	7	0.966422	0.0419143	0.0419143
P41227	N-alpha-acetyltransferase 10 OS=Homo sapiens OX=9606 GN=NAA10 PE=1 SV=1	0.162	5	8	1.09393	4.11852e-05	4.11852e-05
Q9NW08	DNA-directed RNA polymerase III subunit RPC2 OS=Homo sapiens OX=9606 GN=POLR3B PE=1 SV=2	0.015	2	2	1.45224	2.07013e-07	2.07013e-07
Q8N2F6	Armadillo repeat-containing protein 10 OS=Homo sapiens OX=9606 GN=ARMC10 PE=1 SV=1	0.096	2	2	1.58422	7.26088e-07	7.26088e-07
Q9P2D3	HEAT repeat-containing protein 5B OS=Homo sapiens OX=9606 GN=HEATR5B PE=1 SV=2	0.005	1	1	1.20843	0.00220564	0.00220564
Q9UHN6	Cell surface hyaluronidase OS=Homo sapiens OX=9606 GN=CEMIP2 PE=1 SV=1	0.19	22	33	1.16219	4.73679e-06	4.73679e-06
Q9NTZ6	RNA-binding protein 12 OS=Homo sapiens OX=9606 GN=RBM12 PE=1 SV=1	0.09	9	13	1.01382	0.151608	0.151608
P28799	Progranulin OS=Homo sapiens OX=9606 GN=GRN PE=1 SV=2	0.047	2	3	1.2033	3.84598e-05	3.84598e-05
Q9HCU4	Cadherin EGF LAG seven-pass G-type receptor 2 OS=Homo sapiens OX=9606 GN=CELSR2 PE=1 SV=1	0.03	7	7	0.816154	6.21946e-08	6.21946e-08
O14562	Ubiquitin domain-containing protein UBFD1 OS=Homo sapiens OX=9606 GN=UBFD1 PE=1 SV=2	0.11	3	7	0.950635	0.0113206	0.0113206
P04818	Thymidylate synthase OS=Homo sapiens OX=9606 GN=TYMS PE=1 SV=3	0.067	2	3	0.552138	2.01093e-06	2.01093e-06
O75586	Mediator of RNA polymerase II transcription subunit 6 OS=Homo sapiens OX=9606 GN=MED6 PE=1 SV=2	0.037	1	1	2.31141	3.75578e-08	3.75578e-08
P31937	3-hydroxyisobutyrate dehydrogenase, mitochondrial OS=Homo sapiens OX=9606 GN=HIBADH PE=1 SV=2	0.125	3	5	0.935731	0.00598389	0.00598389
Q5TBA9	Protein furry homolog OS=Homo sapiens OX=9606 GN=FRY PE=1 SV=1	0.008	1	2	1.04024	0.560067	0.560067
Q9HCE5	N6-adenosine-methyltransferase non-catalytic subunit OS=Homo sapiens OX=9606 GN=METTL14 PE=1 SV=2	0.033	1	4	1.09415	0.00013169	0.00013169
P27708	CAD protein OS=Homo sapiens OX=9606 GN=CAD PE=1 SV=3	0.284	40	80	1.16126	1.16843e-08	1.16843e-08
Q96JC1	Vam6/Vps39-like protein OS=Homo sapiens OX=9606 GN=VPS39 PE=1 SV=2	0.137	9	9	1.32819	7.6089e-07	7.6089e-07
Q9Y376	Calcium-binding protein 39 OS=Homo sapiens OX=9606 GN=CAB39 PE=1 SV=1	0.29	10	28	0.799108	7.07457e-09	7.07457e-09
Q9Y5P4	Ceramide transfer protein OS=Homo sapiens OX=9606 GN=CERT1 PE=1 SV=1	0.045	2	2	1.10325	0.000945937	0.000945937
Q8IVF2	Protein AHNAK2 OS=Homo sapiens OX=9606 GN=AHNAK2 PE=1 SV=2	0.036	15	18	1.01303	0.196877	0.196877
P25098	Beta-adrenergic receptor kinase 1 OS=Homo sapiens OX=9606 GN=GRK2 PE=1 SV=2	0.141	9	14	1.11758	9.65684e-06	9.65684e-06
A1L168	Uncharacterized protein C20orf202 OS=Homo sapiens OX=9606 GN=C20orf202 PE=1 SV=2	0.057	1	1	0.878824	0.0595703	0.0595703
Q9BU76	Multiple myeloma tumor-associated protein 2 OS=Homo sapiens OX=9606 GN=MMTAG2 PE=1 SV=1	0.061	1	1	1.01769	0.841702	0.841702
Q9H6S3	Epidermal growth factor receptor kinase substrate 8-like protein 2 OS=Homo sapiens OX=9606 GN=EPS8L2 PE=1 SV=2	0.298	16	31	1.21045	5.65129e-09	5.65129e-09
Q9Y6B6	GTP-binding protein SAR1b OS=Homo sapiens OX=9606 GN=SAR1B PE=1 SV=1	0.258	2	7	1.19936	0.000755241	0.000755241
Q7Z5B4	Protein RIC-3 OS=Homo sapiens OX=9606 GN=RIC3 PE=1 SV=1	0.016	1	1	1.68803	5.15566e-09	5.15566e-09
P17019	Zinc finger protein 708 OS=Homo sapiens OX=9606 GN=ZNF708 PE=1 SV=6	0.016	1	1	1.28782	3.18707e-05	3.18707e-05
P05452	Tetranectin OS=Homo sapiens OX=9606 GN=CLEC3B PE=1 SV=3	0.104	1	2	1.05416	0.15919	0.15919
Q9C0C4	Semaphorin-4C OS=Homo sapiens OX=9606 GN=SEMA4C PE=1 SV=2	0.061	3	4	0.726819	2.28097e-10	2.28097e-10
Q9H4B6	Protein salvador homolog 1 OS=Homo sapiens OX=9606 GN=SAV1 PE=1 SV=2	0.018	1	1	0.976883	0.485565	0.485565
Q9NX08	COMM domain-containing protein 8 OS=Homo sapiens OX=9606 GN=COMMD8 PE=1 SV=1	0.18	2	4	1.11333	0.00550113	0.00550113
P09960	Leukotriene A-4 hydrolase OS=Homo sapiens OX=9606 GN=LTA4H PE=1 SV=2	0.481	23	77	0.997891	0.758813	0.758813
Q16543	Hsp90 co-chaperone Cdc37 OS=Homo sapiens OX=9606 GN=CDC37 PE=1 SV=1	0.296	11	43	1.01976	0.0138454	0.0138454
Q15018	BRISC complex subunit Abraxas 2 OS=Homo sapiens OX=9606 GN=ABRAXAS2 PE=1 SV=2	0.145	5	6	0.94675	0.00223856	0.00223856
P21583	Kit ligand OS=Homo sapiens OX=9606 GN=KITLG PE=1 SV=1	0.059	2	4	0.644498	1.79012e-07	1.79012e-07
Q96AH0	SOSS complex subunit B2 OS=Homo sapiens OX=9606 GN=NABP1 PE=1 SV=1	0.044	1	1	1.03045	0.322626	0.322626
Q9BQG0	Myb-binding protein 1A OS=Homo sapiens OX=9606 GN=MYBBP1A PE=1 SV=2	0.081	9	10	1.25514	3.42399e-06	3.42399e-06
Q6ZWJ1	Syntaxin-binding protein 4 OS=Homo sapiens OX=9606 GN=STXBP4 PE=1 SV=2	0.024	1	1	0.923051	0.094041	0.094041
Q7Z2E3	Aprataxin OS=Homo sapiens OX=9606 GN=APTX PE=1 SV=2	0.031	1	1	0.910171	0.0266072	0.0266072
P38117	Electron transfer flavoprotein subunit beta OS=Homo sapiens OX=9606 GN=ETFB PE=1 SV=3	0.239	5	6	1.00446	0.920729	0.920729
Q9Y2X7	ARF GTPase-activating protein GIT1 OS=Homo sapiens OX=9606 GN=GIT1 PE=1 SV=2	0.176	9	26	1.01631	0.255214	0.255214
O75475	PC4 and SFRS1-interacting protein OS=Homo sapiens OX=9606 GN=PSIP1 PE=1 SV=1	0.015	1	2	0.840075	0.000153485	0.000153485
Q9P232	Contactin-3 OS=Homo sapiens OX=9606 GN=CNTN3 PE=1 SV=3	0.023	1	3	0.83649	0.0165969	0.0165969
Q9NZT2	Opioid growth factor receptor OS=Homo sapiens OX=9606 GN=OGFR PE=1 SV=3	0.077	5	10	1.17389	3.20621e-05	3.20621e-05
Q9C0A0	Contactin-associated protein-like 4 OS=Homo sapiens OX=9606 GN=CNTNAP4 PE=1 SV=3	0.005	1	3	1.13582	0.00977352	0.00977352
P08574	Cytochrome c1, heme protein, mitochondrial OS=Homo sapiens OX=9606 GN=CYC1 PE=1 SV=3	0.089	2	2	0.889138	0.00325793	0.00325793
Q8IYJ1	Copine-9 OS=Homo sapiens OX=9606 GN=CPNE9 PE=1 SV=3	0.099	1	12	0.740871	1.75846e-07	1.75846e-07
Q9NPI0	Transmembrane protein 138 OS=Homo sapiens OX=9606 GN=TMEM138 PE=1 SV=1	0.086	1	1	0.854856	0.000173773	0.000173773
Q9P0L0	Vesicle-associated membrane protein-associated protein A OS=Homo sapiens OX=9606 GN=VAPA PE=1 SV=3	0.245	4	13	0.916882	0.00157703	0.00157703
A4D1S5	Ras-related protein Rab-19 OS=Homo sapiens OX=9606 GN=RAB19 PE=1 SV=2	0.051	1	1	1.24916	0.000244459	0.000244459
Q9NZM1	Myoferlin OS=Homo sapiens OX=9606 GN=MYOF PE=1 SV=1	0.595	113	379	1.06953	1.97992e-07	1.97992e-07
P38432	Coilin OS=Homo sapiens OX=9606 GN=COIL PE=1 SV=1	0.017	1	1	1.14036	0.270387	0.270387
Q8WWX9	Selenoprotein M OS=Homo sapiens OX=9606 GN=SELENOM PE=1 SV=3	0.193	2	2	1.1038	0.00273144	0.00273144
Q8NE31	Protein FAM13C OS=Homo sapiens OX=9606 GN=FAM13C PE=1 SV=2	0.019	1	1	0.527191	3.46904e-06	3.46904e-06
P29218	Inositol monophosphatase 1 OS=Homo sapiens OX=9606 GN=IMPA1 PE=1 SV=1	0.458	12	25	0.958057	0.0176014	0.0176014
Q9H813	Proton-activated chloride channel OS=Homo sapiens OX=9606 GN=PACC1 PE=1 SV=1	0.023	1	2	0.843107	5.42825e-05	5.42825e-05
O75821	Eukaryotic translation initiation factor 3 subunit G OS=Homo sapiens OX=9606 GN=EIF3G PE=1 SV=2	0.312	8	12	0.916028	4.02693e-05	4.02693e-05
Q7KYR7	Butyrophilin subfamily 2 member A1 OS=Homo sapiens OX=9606 GN=BTN2A1 PE=1 SV=3	0.036	1	1	0.820338	0.0017704	0.0017704
O60927	E3 ubiquitin-protein ligase PPP1R11 OS=Homo sapiens OX=9606 GN=PPP1R11 PE=1 SV=1	0.127	1	1	0.885945	0.00395617	0.00395617
Q9HBH5	Retinol dehydrogenase 14 OS=Homo sapiens OX=9606 GN=RDH14 PE=1 SV=1	0.03	1	1	1.16429	4.1739e-05	4.1739e-05
Q03164	Histone-lysine N-methyltransferase 2A OS=Homo sapiens OX=9606 GN=KMT2A PE=1 SV=5	0.002	1	1	1.29989	0.00367394	0.00367394
P55268	Laminin subunit beta-2 OS=Homo sapiens OX=9606 GN=LAMB2 PE=1 SV=2	0.015	2	2	1.09897	0.0894791	0.0894791
P31949	Protein S100-A11 OS=Homo sapiens OX=9606 GN=S100A11 PE=1 SV=2	0.562	6	35	1.0682	0.00387736	0.00387736
Q9BXS5	AP-1 complex subunit mu-1 OS=Homo sapiens OX=9606 GN=AP1M1 PE=1 SV=3	0.208	5	13	1.09625	1.62136e-06	1.62136e-06
Q14738	Serine/threonine-protein phosphatase 2A 56 kDa regulatory subunit delta isoform OS=Homo sapiens OX=9606 GN=PPP2R5D PE=1 SV=1	0.196	7	20	1.03851	0.000263067	0.000263067
Q96A33	PAT complex subunit CCDC47 OS=Homo sapiens OX=9606 GN=CCDC47 PE=1 SV=1	0.12	4	4	1.01039	0.871939	0.871939
O95786	Antiviral innate immune response receptor RIG-I OS=Homo sapiens OX=9606 GN=DDX58 PE=1 SV=2	0.104	9	14	1.31662	1.72021e-08	1.72021e-08
Q9BRG2	SH2 domain-containing protein 3A OS=Homo sapiens OX=9606 GN=SH2D3A PE=1 SV=1	0.024	1	1	1.25251	0.00015011	0.00015011
Q9UBU9	Nuclear RNA export factor 1 OS=Homo sapiens OX=9606 GN=NXF1 PE=1 SV=1	0.066	3	4	0.860198	5.82235e-07	5.82235e-07
Q92844	TRAF family member-associated NF-kappa-B activator OS=Homo sapiens OX=9606 GN=TANK PE=1 SV=2	0.035	1	1	0.778933	1.10746e-06	1.10746e-06
Q96S38	Ribosomal protein S6 kinase delta-1 OS=Homo sapiens OX=9606 GN=RPS6KC1 PE=1 SV=2	0.014	1	1	1.08243	0.108025	0.108025
O95376	E3 ubiquitin-protein ligase ARIH2 OS=Homo sapiens OX=9606 GN=ARIH2 PE=1 SV=1	0.156	6	8	1.33129	6.60608e-07	6.60608e-07
Q96BM9	ADP-ribosylation factor-like protein 8A OS=Homo sapiens OX=9606 GN=ARL8A PE=1 SV=1	0.425	2	17	1.31295	1.1729e-05	1.1729e-05
Q9NU19	TBC1 domain family member 22B OS=Homo sapiens OX=9606 GN=TBC1D22B PE=1 SV=3	0.016	1	1	0.786847	0.00106444	0.00106444
Q05209	Tyrosine-protein phosphatase non-receptor type 12 OS=Homo sapiens OX=9606 GN=PTPN12 PE=1 SV=3	0.079	5	7	1.06295	0.000652318	0.000652318
P60606	Cortexin-1 OS=Homo sapiens OX=9606 GN=CTXN1 PE=3 SV=1	0.098	1	1	0.775689	0.0154694	0.0154694
Q13617	Cullin-2 OS=Homo sapiens OX=9606 GN=CUL2 PE=1 SV=2	0.252	16	21	1.12254	1.46084e-06	1.46084e-06
Q2NKX8	DNA excision repair protein ERCC-6-like OS=Homo sapiens OX=9606 GN=ERCC6L PE=1 SV=1	0.034	3	3	0.8429	2.99557e-05	2.99557e-05
Q8N1G2	Cap-specific mRNA (nucleoside-2'-O-)-methyltransferase 1 OS=Homo sapiens OX=9606 GN=CMTR1 PE=1 SV=1	0.048	4	5	1.37387	1.48696e-08	1.48696e-08
Q9BSB4	Autophagy-related protein 101 OS=Homo sapiens OX=9606 GN=ATG101 PE=1 SV=1	0.073	1	2	0.942675	0.0639042	0.0639042
Q9H910	Jupiter microtubule associated homolog 2 OS=Homo sapiens OX=9606 GN=JPT2 PE=1 SV=1	0.379	4	6	0.779383	3.30933e-05	3.30933e-05
A0AVT1	Ubiquitin-like modifier-activating enzyme 6 OS=Homo sapiens OX=9606 GN=UBA6 PE=1 SV=1	0.298	26	51	1.25208	1.07933e-06	1.07933e-06
Q6GMV2	Histone-lysine N-trimethyltransferase SMYD5 OS=Homo sapiens OX=9606 GN=SMYD5 PE=1 SV=2	0.079	3	3	1.02355	0.145828	0.145828
Q86UP3	Zinc finger homeobox protein 4 OS=Homo sapiens OX=9606 GN=ZFHX4 PE=1 SV=1	0.006	1	1	0.784524	2.44255e-05	2.44255e-05
Q6UWU4	Bombesin receptor-activated protein C6orf89 OS=Homo sapiens OX=9606 GN=C6orf89 PE=1 SV=1	0.037	1	1	0.911621	0.00383885	0.00383885
Q92615	La-related protein 4B OS=Homo sapiens OX=9606 GN=LARP4B PE=1 SV=3	0.058	3	5	1.07513	0.048394	0.048394
P57772	Selenocysteine-specific elongation factor OS=Homo sapiens OX=9606 GN=EEFSEC PE=1 SV=4	0.029	2	3	1.09841	0.112185	0.112185
Q9Y3D9	28S ribosomal protein S23, mitochondrial OS=Homo sapiens OX=9606 GN=MRPS23 PE=1 SV=2	0.053	1	1	1.01722	0.715686	0.715686
Q7Z6J6	FERM domain-containing protein 5 OS=Homo sapiens OX=9606 GN=FRMD5 PE=1 SV=1	0.053	2	2	1.03468	0.522668	0.522668
Q00975	Voltage-dependent N-type calcium channel subunit alpha-1B OS=Homo sapiens OX=9606 GN=CACNA1B PE=1 SV=1	0.004	1	1	1.00135	0.904424	0.904424
Q04844	Acetylcholine receptor subunit epsilon OS=Homo sapiens OX=9606 GN=CHRNE PE=1 SV=2	0.014	1	1	1.06353	0.0767794	0.0767794
Q96RD7	Pannexin-1 OS=Homo sapiens OX=9606 GN=PANX1 PE=1 SV=4	0.16	4	9	1.07888	0.00175088	0.00175088
Q8IY33	MICAL-like protein 2 OS=Homo sapiens OX=9606 GN=MICALL2 PE=1 SV=1	0.054	4	5	0.767945	3.12181e-07	3.12181e-07
Q14746	Conserved oligomeric Golgi complex subunit 2 OS=Homo sapiens OX=9606 GN=COG2 PE=1 SV=1	0.152	8	11	1.27369	6.19418e-07	6.19418e-07
Q99417	c-Myc-binding protein OS=Homo sapiens OX=9606 GN=MYCBP PE=1 SV=3	0.087	1	2	0.918893	1.70978e-06	1.70978e-06
P07738	Bisphosphoglycerate mutase OS=Homo sapiens OX=9606 GN=BPGM PE=1 SV=2	0.1	2	3	1.02758	0.017801	0.017801
Q8NFF5	FAD synthase OS=Homo sapiens OX=9606 GN=FLAD1 PE=1 SV=1	0.259	10	10	1.14846	1.03102e-06	1.03102e-06
Q00613	Heat shock factor protein 1 OS=Homo sapiens OX=9606 GN=HSF1 PE=1 SV=1	0.034	2	3	1.04863	0.119427	0.119427
Q8IUC4	Rhophilin-2 OS=Homo sapiens OX=9606 GN=RHPN2 PE=1 SV=1	0.168	9	11	1.05781	0.0807251	0.0807251
P15056	Serine/threonine-protein kinase B-raf OS=Homo sapiens OX=9606 GN=BRAF PE=1 SV=4	0.057	1	5	0.842186	0.00338733	0.00338733
Q15637	Splicing factor 1 OS=Homo sapiens OX=9606 GN=SF1 PE=1 SV=4	0.167	7	9	0.857469	5.22825e-07	5.22825e-07
Q96CE8	Transmembrane 4 L6 family member 18 OS=Homo sapiens OX=9606 GN=TM4SF18 PE=1 SV=1	0.075	1	1	0.732361	3.24461e-08	3.24461e-08
Q15181	Inorganic pyrophosphatase OS=Homo sapiens OX=9606 GN=PPA1 PE=1 SV=2	0.73	18	70	1.01525	0.259707	0.259707
Q96CV9	Optineurin OS=Homo sapiens OX=9606 GN=OPTN PE=1 SV=3	0.023	1	1	0.86863	0.00107359	0.00107359
Q9BXC9	Bardet-Biedl syndrome 2 protein OS=Homo sapiens OX=9606 GN=BBS2 PE=1 SV=2	0.017	1	1	0.882823	0.000515556	0.000515556
P09661	U2 small nuclear ribonucleoprotein A' OS=Homo sapiens OX=9606 GN=SNRPA1 PE=1 SV=2	0.235	6	9	1.09673	0.000865432	0.000865432
Q6P995	Protein FAM171B OS=Homo sapiens OX=9606 GN=FAM171B PE=2 SV=3	0.051	2	2	0.975676	0.215149	0.215149
Q9Y5L4	Mitochondrial import inner membrane translocase subunit Tim13 OS=Homo sapiens OX=9606 GN=TIMM13 PE=1 SV=1	0.253	2	5	1.0903	0.000665299	0.000665299
Q8IZJ1	Netrin receptor UNC5B OS=Homo sapiens OX=9606 GN=UNC5B PE=1 SV=2	0.032	2	3	0.768059	7.63908e-08	7.63908e-08
P27449	V-type proton ATPase 16 kDa proteolipid subunit c OS=Homo sapiens OX=9606 GN=ATP6V0C PE=1 SV=1	0.116	1	2	1.24241	0.000171336	0.000171336
Q8TDN6	Ribosome biogenesis protein BRX1 homolog OS=Homo sapiens OX=9606 GN=BRIX1 PE=1 SV=2	0.21	5	7	1.16889	4.40814e-06	4.40814e-06
Q8NDH3	Probable aminopeptidase NPEPL1 OS=Homo sapiens OX=9606 GN=NPEPL1 PE=1 SV=3	0.096	3	6	1.18778	0.000102048	0.000102048
P59998	Actin-related protein 2/3 complex subunit 4 OS=Homo sapiens OX=9606 GN=ARPC4 PE=1 SV=3	0.53	8	22	1.03844	0.000292432	0.000292432
Q9NYK5	39S ribosomal protein L39, mitochondrial OS=Homo sapiens OX=9606 GN=MRPL39 PE=1 SV=3	0.08	2	2	1.38982	1.5651e-07	1.5651e-07
Q96JH7	Deubiquitinating protein VCPIP1 OS=Homo sapiens OX=9606 GN=VCPIP1 PE=1 SV=2	0.065	5	6	0.999397	0.918782	0.918782
Q9NY65	Tubulin alpha-8 chain OS=Homo sapiens OX=9606 GN=TUBA8 PE=1 SV=1	0.37	1	145	1.36369	0.000648559	0.000648559
P09493	Tropomyosin alpha-1 chain OS=Homo sapiens OX=9606 GN=TPM1 PE=1 SV=2	0.208	4	19	0.955694	0.0203174	0.0203174
Q7Z7K6	Centromere protein V OS=Homo sapiens OX=9606 GN=CENPV PE=1 SV=1	0.029	1	1	1.16828	0.000612792	0.000612792
P35573	Glycogen debranching enzyme OS=Homo sapiens OX=9606 GN=AGL PE=1 SV=3	0.225	27	52	1.19128	1.84236e-08	1.84236e-08
Q04837	Single-stranded DNA-binding protein, mitochondrial OS=Homo sapiens OX=9606 GN=SSBP1 PE=1 SV=1	0.338	4	9	0.934382	0.00181649	0.00181649
Q15393	Splicing factor 3B subunit 3 OS=Homo sapiens OX=9606 GN=SF3B3 PE=1 SV=4	0.399	39	110	1.55428	8.17301e-12	8.17301e-12
Q9UKK9	ADP-sugar pyrophosphatase OS=Homo sapiens OX=9606 GN=NUDT5 PE=1 SV=1	0.42	9	19	0.930046	0.000128487	0.000128487
O60508	Pre-mRNA-processing factor 17 OS=Homo sapiens OX=9606 GN=CDC40 PE=1 SV=1	0.19	8	11	1.78498	6.11813e-10	6.11813e-10
P62280	40S ribosomal protein S11 OS=Homo sapiens OX=9606 GN=RPS11 PE=1 SV=3	0.38	7	16	0.978503	0.0185341	0.0185341
Q9Y2W3	Proton-associated sugar transporter A OS=Homo sapiens OX=9606 GN=SLC45A1 PE=1 SV=5	0.026	1	1	0.843186	5.06621e-05	5.06621e-05
Q15582	Transforming growth factor-beta-induced protein ig-h3 OS=Homo sapiens OX=9606 GN=TGFBI PE=1 SV=1	0.019	1	1	0.669176	2.57545e-06	2.57545e-06
Q92536	Y+L amino acid transporter 2 OS=Homo sapiens OX=9606 GN=SLC7A6 PE=1 SV=3	0.117	3	6	0.7409	5.32819e-05	5.32819e-05
Q86XX4	Extracellular matrix organizing protein FRAS1 OS=Homo sapiens OX=9606 GN=FRAS1 PE=1 SV=2	0.008	3	3	1.14843	2.50153e-05	2.50153e-05
Q9UKM9	RNA-binding protein Raly OS=Homo sapiens OX=9606 GN=RALY PE=1 SV=1	0.131	5	6	1.05076	0.130674	0.130674
O00299	Chloride intracellular channel protein 1 OS=Homo sapiens OX=9606 GN=CLIC1 PE=1 SV=4	0.66	14	65	0.981704	0.019583	0.019583
Q9BV38	WD repeat-containing protein 18 OS=Homo sapiens OX=9606 GN=WDR18 PE=1 SV=2	0.067	3	5	1.22663	0.000943283	0.000943283
Q9UG56	Phosphatidylserine decarboxylase proenzyme, mitochondrial OS=Homo sapiens OX=9606 GN=PISD PE=1 SV=4	0.049	2	2	1.39482	1.15494e-07	1.15494e-07
Q99757	Thioredoxin, mitochondrial OS=Homo sapiens OX=9606 GN=TXN2 PE=1 SV=2	0.09	1	2	0.966106	0.152681	0.152681
O43913	Origin recognition complex subunit 5 OS=Homo sapiens OX=9606 GN=ORC5 PE=1 SV=1	0.074	3	4	0.996621	0.824225	0.824225
Q9Y219	Protein jagged-2 OS=Homo sapiens OX=9606 GN=JAG2 PE=1 SV=3	0.109	9	10	0.89009	4.92244e-05	4.92244e-05
Q9H0D6	5'-3' exoribonuclease 2 OS=Homo sapiens OX=9606 GN=XRN2 PE=1 SV=1	0.218	16	23	1.26841	1.00975e-07	1.00975e-07
Q9UJ68	Mitochondrial peptide methionine sulfoxide reductase OS=Homo sapiens OX=9606 GN=MSRA PE=1 SV=1	0.213	4	4	0.885389	0.000224379	0.000224379
Q9P2E9	Ribosome-binding protein 1 OS=Homo sapiens OX=9606 GN=RRBP1 PE=1 SV=5	0.169	22	35	1.06302	0.0112269	0.0112269
Q13642	Four and a half LIM domains protein 1 OS=Homo sapiens OX=9606 GN=FHL1 PE=1 SV=4	0.037	1	1	1.01024	0.889585	0.889585
Q7L5Y1	Mitochondrial enolase superfamily member 1 OS=Homo sapiens OX=9606 GN=ENOSF1 PE=1 SV=1	0.061	2	3	1.15497	4.00363e-05	4.00363e-05
P35790	Choline kinase alpha OS=Homo sapiens OX=9606 GN=CHKA PE=1 SV=3	0.031	1	1	1.12142	0.0673481	0.0673481
P13797	Plastin-3 OS=Homo sapiens OX=9606 GN=PLS3 PE=1 SV=4	0.408	20	78	0.848789	2.34236e-06	2.34236e-06
P51570	Galactokinase OS=Homo sapiens OX=9606 GN=GALK1 PE=1 SV=1	0.429	13	22	1.01713	0.26214	0.26214
Q9C0D5	Protein TANC1 OS=Homo sapiens OX=9606 GN=TANC1 PE=1 SV=3	0.072	10	11	0.907699	0.000539117	0.000539117
Q9BQ70	Transcription factor 25 OS=Homo sapiens OX=9606 GN=TCF25 PE=1 SV=1	0.129	6	7	1.25012	1.10064e-07	1.10064e-07
A1A5C7	Solute carrier family 22 member 23 OS=Homo sapiens OX=9606 GN=SLC22A23 PE=1 SV=2	0.025	2	2	0.949519	0.00144868	0.00144868
P49407	Beta-arrestin-1 OS=Homo sapiens OX=9606 GN=ARRB1 PE=1 SV=2	0.16	5	5	1.14281	5.40997e-05	5.40997e-05
Q9NYL2	Mitogen-activated protein kinase kinase kinase 20 OS=Homo sapiens OX=9606 GN=MAP3K20 PE=1 SV=3	0.022	1	2	1.01863	0.443795	0.443795
Q9UQE7	Structural maintenance of chromosomes protein 3 OS=Homo sapiens OX=9606 GN=SMC3 PE=1 SV=2	0.131	14	15	1.07598	0.000604214	0.000604214
Q8IUR7	Armadillo repeat-containing protein 8 OS=Homo sapiens OX=9606 GN=ARMC8 PE=1 SV=2	0.051	3	3	1.3032	2.35791e-10	2.35791e-10
Q6XZF7	Dynamin-binding protein OS=Homo sapiens OX=9606 GN=DNMBP PE=1 SV=1	0.192	20	25	0.91403	0.000124638	0.000124638
Q9NWT6	Hypoxia-inducible factor 1-alpha inhibitor OS=Homo sapiens OX=9606 GN=HIF1AN PE=1 SV=2	0.166	3	4	0.870446	0.00164376	0.00164376
P33908	Mannosyl-oligosaccharide 1,2-alpha-mannosidase IA OS=Homo sapiens OX=9606 GN=MAN1A1 PE=1 SV=3	0.057	3	4	0.893137	0.000759708	0.000759708
P68036	Ubiquitin-conjugating enzyme E2 L3 OS=Homo sapiens OX=9606 GN=UBE2L3 PE=1 SV=1	0.578	2	27	0.864173	3.57332e-06	3.57332e-06
P55795	Heterogeneous nuclear ribonucleoprotein H2 OS=Homo sapiens OX=9606 GN=HNRNPH2 PE=1 SV=1	0.238	4	19	1.05751	0.107138	0.107138
Q7LBR1	Charged multivesicular body protein 1b OS=Homo sapiens OX=9606 GN=CHMP1B PE=1 SV=1	0.302	8	24	0.555924	4.58649e-11	4.58649e-11
Q13315	Serine-protein kinase ATM OS=Homo sapiens OX=9606 GN=ATM PE=1 SV=4	0.002	1	1	1.31096	0.00091577	0.00091577
Q9BXS4	Transmembrane protein 59 OS=Homo sapiens OX=9606 GN=TMEM59 PE=1 SV=1	0.139	4	5	0.883971	0.000709059	0.000709059
Q86W50	RNA N6-adenosine-methyltransferase METTL16 OS=Homo sapiens OX=9606 GN=METTL16 PE=1 SV=2	0.046	1	1	1.17163	8.11975e-05	8.11975e-05
Q9Y223	Bifunctional UDP-N-acetylglucosamine 2-epimerase/N-acetylmannosamine kinase OS=Homo sapiens OX=9606 GN=GNE PE=1 SV=1	0.139	8	11	1.01702	0.00184654	0.00184654
P07741	Adenine phosphoribosyltransferase OS=Homo sapiens OX=9606 GN=APRT PE=1 SV=2	0.739	10	33	1.23692	2.54414e-07	2.54414e-07
P63241	Eukaryotic translation initiation factor 5A-1 OS=Homo sapiens OX=9606 GN=EIF5A PE=1 SV=2	0.539	9	47	0.857098	1.145e-07	1.145e-07
P12644	Bone morphogenetic protein 4 OS=Homo sapiens OX=9606 GN=BMP4 PE=1 SV=1	0.105	3	3	0.912765	0.00125636	0.00125636
P04844	Dolichyl-diphosphooligosaccharide--protein glycosyltransferase subunit 2 OS=Homo sapiens OX=9606 GN=RPN2 PE=1 SV=3	0.204	8	8	0.970848	0.0566207	0.0566207
P16885	1-phosphatidylinositol 4,5-bisphosphate phosphodiesterase gamma-2 OS=Homo sapiens OX=9606 GN=PLCG2 PE=1 SV=4	0.213	18	31	1.04565	5.73153e-06	5.73153e-06
O00515	Ladinin-1 OS=Homo sapiens OX=9606 GN=LAD1 PE=1 SV=2	0.048	2	3	1.17888	0.00109928	0.00109928
Q92753	Nuclear receptor ROR-beta OS=Homo sapiens OX=9606 GN=RORB PE=1 SV=3	0.015	1	1	0.976198	0.535997	0.535997
Q9C0B5	Palmitoyltransferase ZDHHC5 OS=Homo sapiens OX=9606 GN=ZDHHC5 PE=1 SV=2	0.229	12	24	0.88631	1.32087e-09	1.32087e-09
Q16637	Survival motor neuron protein OS=Homo sapiens OX=9606 GN=SMN2 PE=1 SV=1	0.061	1	1	0.961923	0.449248	0.449248
Q9Y5X9	Endothelial lipase OS=Homo sapiens OX=9606 GN=LIPG PE=1 SV=1	0.034	1	1	0.70605	0.000210697	0.000210697
P62249	40S ribosomal protein S16 OS=Homo sapiens OX=9606 GN=RPS16 PE=1 SV=2	0.514	9	30	1.04893	0.000292334	0.000292334
O14936	Peripheral plasma membrane protein CASK OS=Homo sapiens OX=9606 GN=CASK PE=1 SV=3	0.293	23	66	0.862449	9.81497e-10	9.81497e-10
Q9C037	E3 ubiquitin-protein ligase TRIM4 OS=Homo sapiens OX=9606 GN=TRIM4 PE=1 SV=2	0.026	2	2	1.03564	0.455673	0.455673
Q8TBC4	NEDD8-activating enzyme E1 catalytic subunit OS=Homo sapiens OX=9606 GN=UBA3 PE=1 SV=2	0.341	10	20	1.32041	1.19273e-09	1.19273e-09
O95970	Leucine-rich glioma-inactivated protein 1 OS=Homo sapiens OX=9606 GN=LGI1 PE=1 SV=1	0.016	1	1	1.06574	0.651235	0.651235
Q9NV06	DDB1- and CUL4-associated factor 13 OS=Homo sapiens OX=9606 GN=DCAF13 PE=1 SV=2	0.153	5	7	1.42693	3.43212e-08	3.43212e-08
B1AK53	Espin OS=Homo sapiens OX=9606 GN=ESPN PE=1 SV=1	0.138	6	6	0.920786	1.15595e-05	1.15595e-05
Q9Y450	HBS1-like protein OS=Homo sapiens OX=9606 GN=HBS1L PE=1 SV=1	0.256	12	16	1.15542	4.20623e-07	4.20623e-07
P30419	Glycylpeptide N-tetradecanoyltransferase 1 OS=Homo sapiens OX=9606 GN=NMT1 PE=1 SV=2	0.238	5	27	1.42561	2.18623e-08	2.18623e-08
Q9P107	GEM-interacting protein OS=Homo sapiens OX=9606 GN=GMIP PE=1 SV=2	0.013	1	1	1.14263	0.0185211	0.0185211
P31943	Heterogeneous nuclear ribonucleoprotein H OS=Homo sapiens OX=9606 GN=HNRNPH1 PE=1 SV=4	0.285	4	42	0.923453	8.71255e-07	8.71255e-07
Q9H2D6	TRIO and F-actin-binding protein OS=Homo sapiens OX=9606 GN=TRIOBP PE=1 SV=3	0.075	14	21	0.81828	3.90634e-05	3.90634e-05
Q9Y6H8	Gap junction alpha-3 protein OS=Homo sapiens OX=9606 GN=GJA3 PE=1 SV=4	0.117	4	4	0.651678	7.94086e-10	7.94086e-10
O60443	Gasdermin-E OS=Homo sapiens OX=9606 GN=GSDME PE=1 SV=2	0.073	3	5	1.20266	1.02258e-05	1.02258e-05
Q53H82	Endoribonuclease LACTB2 OS=Homo sapiens OX=9606 GN=LACTB2 PE=1 SV=2	0.396	8	12	0.890852	1.3818e-05	1.3818e-05
Q8IX04	Ubiquitin-conjugating enzyme E2 variant 3 OS=Homo sapiens OX=9606 GN=UEVLD PE=1 SV=2	0.123	5	8	0.534076	1.2474e-12	1.2474e-12
Q9C0H5	Rho GTPase-activating protein 39 OS=Homo sapiens OX=9606 GN=ARHGAP39 PE=1 SV=2	0.053	4	5	0.918513	0.000158618	0.000158618
Q9UKZ4	Teneurin-1 OS=Homo sapiens OX=9606 GN=TENM1 PE=1 SV=2	0.011	1	1	1.02438	0.125612	0.125612
Q9P0K7	Ankycorbin OS=Homo sapiens OX=9606 GN=RAI14 PE=1 SV=2	0.13	12	14	0.927778	3.85573e-05	3.85573e-05
Q9NQW7	Xaa-Pro aminopeptidase 1 OS=Homo sapiens OX=9606 GN=XPNPEP1 PE=1 SV=3	0.425	19	52	1.14085	2.44571e-07	2.44571e-07
P47914	60S ribosomal protein L29 OS=Homo sapiens OX=9606 GN=RPL29 PE=1 SV=2	0.145	2	8	0.686483	3.09876e-07	3.09876e-07
O60826	Coiled-coil domain-containing protein 22 OS=Homo sapiens OX=9606 GN=CCDC22 PE=1 SV=1	0.179	9	12	1.13386	1.78157e-06	1.78157e-06
Q15811	Intersectin-1 OS=Homo sapiens OX=9606 GN=ITSN1 PE=1 SV=3	0.056	6	10	0.855828	1.97715e-10	1.97715e-10
Q99829	Copine-1 OS=Homo sapiens OX=9606 GN=CPNE1 PE=1 SV=1	0.201	11	28	1.21328	2.84292e-07	2.84292e-07
P19256	Lymphocyte function-associated antigen 3 OS=Homo sapiens OX=9606 GN=CD58 PE=1 SV=1	0.06	1	5	0.883003	0.00972076	0.00972076
Q9BZQ8	Protein Niban 1 OS=Homo sapiens OX=9606 GN=NIBAN1 PE=1 SV=1	0.155	10	12	0.7443	7.95102e-09	7.95102e-09
O95057	GTP-binding protein Di-Ras1 OS=Homo sapiens OX=9606 GN=DIRAS1 PE=1 SV=1	0.313	5	8	0.824464	5.11249e-07	5.11249e-07
P61221	ATP-binding cassette sub-family E member 1 OS=Homo sapiens OX=9606 GN=ABCE1 PE=1 SV=1	0.342	19	42	1.30448	1.24706e-07	1.24706e-07
O76074	cGMP-specific 3',5'-cyclic phosphodiesterase OS=Homo sapiens OX=9606 GN=PDE5A PE=1 SV=2	0.01	1	1	0.752476	5.15358e-09	5.15358e-09
Q6VN20	Ran-binding protein 10 OS=Homo sapiens OX=9606 GN=RANBP10 PE=1 SV=1	0.071	3	3	1.35501	5.68969e-07	5.68969e-07
Q08257	Quinone oxidoreductase OS=Homo sapiens OX=9606 GN=CRYZ PE=1 SV=1	0.432	11	17	1.01106	0.318683	0.318683
P46779	60S ribosomal protein L28 OS=Homo sapiens OX=9606 GN=RPL28 PE=1 SV=3	0.285	5	11	0.908222	0.00444711	0.00444711
P62277	40S ribosomal protein S13 OS=Homo sapiens OX=9606 GN=RPS13 PE=1 SV=2	0.51	8	18	0.806133	3.02461e-09	3.02461e-09
P10606	Cytochrome c oxidase subunit 5B, mitochondrial OS=Homo sapiens OX=9606 GN=COX5B PE=1 SV=2	0.24	3	5	0.9274	0.000112725	0.000112725
Q7Z4S6	Kinesin-like protein KIF21A OS=Homo sapiens OX=9606 GN=KIF21A PE=1 SV=2	0.039	6	7	0.968222	0.0721974	0.0721974
O43815	Striatin OS=Homo sapiens OX=9606 GN=STRN PE=1 SV=4	0.096	5	7	0.913359	0.00951879	0.00951879
Q9BYG5	Partitioning defective 6 homolog beta OS=Homo sapiens OX=9606 GN=PARD6B PE=1 SV=1	0.081	1	4	0.947311	0.0507588	0.0507588
Q9BZ67	FERM domain-containing protein 8 OS=Homo sapiens OX=9606 GN=FRMD8 PE=1 SV=1	0.216	8	12	0.889305	2.83435e-06	2.83435e-06
Q86Y82	Syntaxin-12 OS=Homo sapiens OX=9606 GN=STX12 PE=1 SV=1	0.322	7	23	0.952044	0.00424265	0.00424265
Q8TBP5	Membrane protein FAM174A OS=Homo sapiens OX=9606 GN=FAM174A PE=1 SV=1	0.047	1	1	1.28403	2.09105e-05	2.09105e-05
Q06203	Amidophosphoribosyltransferase OS=Homo sapiens OX=9606 GN=PPAT PE=1 SV=1	0.313	15	43	1.02614	8.05052e-05	8.05052e-05
P27694	Replication protein A 70 kDa DNA-binding subunit OS=Homo sapiens OX=9606 GN=RPA1 PE=1 SV=2	0.328	18	38	1.60483	3.91405e-09	3.91405e-09
O00462	Beta-mannosidase OS=Homo sapiens OX=9606 GN=MANBA PE=1 SV=3	0.023	1	2	0.965429	0.296799	0.296799
Q9Y2T3	Guanine deaminase OS=Homo sapiens OX=9606 GN=GDA PE=1 SV=1	0.322	13	20	1.01951	0.173149	0.173149
P10768	S-formylglutathione hydrolase OS=Homo sapiens OX=9606 GN=ESD PE=1 SV=2	0.748	14	37	1.22723	4.04367e-08	4.04367e-08
Q9NUN5	Lysosomal cobalamin transport escort protein LMBD1 OS=Homo sapiens OX=9606 GN=LMBRD1 PE=1 SV=1	0.033	1	1	1.13488	0.000223507	0.000223507
P19013	Keratin, type II cytoskeletal 4 OS=Homo sapiens OX=9606 GN=KRT4 PE=1 SV=5	0.044	1	8	1.57552	0.000675374	0.000675374
Q9UL25	Ras-related protein Rab-21 OS=Homo sapiens OX=9606 GN=RAB21 PE=1 SV=3	0.298	6	15	0.82622	2.16188e-09	2.16188e-09
Q53EU6	Glycerol-3-phosphate acyltransferase 3 OS=Homo sapiens OX=9606 GN=GPAT3 PE=1 SV=2	0.129	4	5	0.982017	0.219475	0.219475
O75390	Citrate synthase, mitochondrial OS=Homo sapiens OX=9606 GN=CS PE=1 SV=2	0.292	11	25	1.28897	4.17843e-08	4.17843e-08
Q9P2D8	Protein unc-79 homolog OS=Homo sapiens OX=9606 GN=UNC79 PE=1 SV=4	0.006	1	1	0.791075	0.0115914	0.0115914
Q8TEB7	E3 ubiquitin-protein ligase RNF128 OS=Homo sapiens OX=9606 GN=RNF128 PE=1 SV=1	0.033	1	2	0.782248	7.02839e-07	7.02839e-07
Q13144	Translation initiation factor eIF-2B subunit epsilon OS=Homo sapiens OX=9606 GN=EIF2B5 PE=1 SV=3	0.107	5	6	1.176	7.96621e-07	7.96621e-07
P53582	Methionine aminopeptidase 1 OS=Homo sapiens OX=9606 GN=METAP1 PE=1 SV=2	0.36	9	19	1.13328	4.54566e-10	4.54566e-10
O60256	Phosphoribosyl pyrophosphate synthase-associated protein 2 OS=Homo sapiens OX=9606 GN=PRPSAP2 PE=1 SV=1	0.366	9	20	1.03715	0.00407011	0.00407011
O75170	Serine/threonine-protein phosphatase 6 regulatory subunit 2 OS=Homo sapiens OX=9606 GN=PPP6R2 PE=1 SV=2	0.094	7	7	1.10221	0.0112483	0.0112483
O94967	WD repeat-containing protein 47 OS=Homo sapiens OX=9606 GN=WDR47 PE=1 SV=1	0.024	2	2	0.965171	0.254467	0.254467
Q96CT7	Coiled-coil domain-containing protein 124 OS=Homo sapiens OX=9606 GN=CCDC124 PE=1 SV=1	0.247	5	8	0.756505	3.63424e-07	3.63424e-07
Q9BWH6	RNA polymerase II-associated protein 1 OS=Homo sapiens OX=9606 GN=RPAP1 PE=1 SV=3	0.019	3	3	1.27318	1.06614e-05	1.06614e-05
Q9Y4K3	TNF receptor-associated factor 6 OS=Homo sapiens OX=9606 GN=TRAF6 PE=1 SV=1	0.069	3	3	0.960578	0.0413651	0.0413651
Q33E94	Transcription factor RFX4 OS=Homo sapiens OX=9606 GN=RFX4 PE=1 SV=2	0.01	1	1	0.822253	2.69786e-05	2.69786e-05
P13639	Elongation factor 2 OS=Homo sapiens OX=9606 GN=EEF2 PE=1 SV=4	0.563	44	325	1.15458	1.86213e-12	1.86213e-12
Q8N4T4	Rho guanine nucleotide exchange factor 39 OS=Homo sapiens OX=9606 GN=ARHGEF39 PE=1 SV=1	0.125	3	4	0.471396	8.22209e-11	8.22209e-11
Q9H892	Tetratricopeptide repeat protein 12 OS=Homo sapiens OX=9606 GN=TTC12 PE=1 SV=2	0.009	1	1	1.75023	6.16587e-07	6.16587e-07
Q969J3	BLOC-1-related complex subunit 5 OS=Homo sapiens OX=9606 GN=BORCS5 PE=1 SV=1	0.071	1	1	0.85626	7.41329e-06	7.41329e-06
Q9Y6W3	Calpain-7 OS=Homo sapiens OX=9606 GN=CAPN7 PE=1 SV=1	0.248	15	20	0.680351	1.37472e-09	1.37472e-09
Q9NZ32	Actin-related protein 10 OS=Homo sapiens OX=9606 GN=ACTR10 PE=1 SV=1	0.106	4	4	0.990176	0.616367	0.616367
Q12768	WASH complex subunit 5 OS=Homo sapiens OX=9606 GN=WASHC5 PE=1 SV=1	0.132	13	16	1.21674	1.83001e-07	1.83001e-07
Q9Y250	Leucine zipper putative tumor suppressor 1 OS=Homo sapiens OX=9606 GN=LZTS1 PE=1 SV=3	0.02	1	1	0.81327	0.000261162	0.000261162
P40925	Malate dehydrogenase, cytoplasmic OS=Homo sapiens OX=9606 GN=MDH1 PE=1 SV=4	0.446	14	71	0.96691	0.0310419	0.0310419
O60462	Neuropilin-2 OS=Homo sapiens OX=9606 GN=NRP2 PE=1 SV=3	0.006	1	1	0.623254	2.41522e-08	2.41522e-08
P08648	Integrin alpha-5 OS=Homo sapiens OX=9606 GN=ITGA5 PE=1 SV=2	0.191	14	44	0.883267	1.91008e-09	1.91008e-09
P18440	Arylamine N-acetyltransferase 1 OS=Homo sapiens OX=9606 GN=NAT1 PE=1 SV=2	0.107	2	4	1.16132	2.31406e-05	2.31406e-05
Q9Y2G1	Myelin regulatory factor OS=Homo sapiens OX=9606 GN=MYRF PE=1 SV=3	0.017	2	2	0.975863	0.492751	0.492751
Q9Y2L5	Trafficking protein particle complex subunit 8 OS=Homo sapiens OX=9606 GN=TRAPPC8 PE=1 SV=2	0.042	5	5	1.05828	0.0816935	0.0816935
P13929	Beta-enolase OS=Homo sapiens OX=9606 GN=ENO3 PE=1 SV=5	0.221	2	119	0.816248	2.81103e-08	2.81103e-08
P05141	ADP/ATP translocase 2 OS=Homo sapiens OX=9606 GN=SLC25A5 PE=1 SV=7	0.275	6	27	0.955422	0.0225804	0.0225804
Q969R2	Oxysterol-binding protein 2 OS=Homo sapiens OX=9606 GN=OSBP2 PE=1 SV=2	0.041	1	7	0.88175	0.00300006	0.00300006
O95297	Myelin protein zero-like protein 1 OS=Homo sapiens OX=9606 GN=MPZL1 PE=1 SV=1	0.223	7	13	0.705786	2.65381e-09	2.65381e-09
Q15828	Cystatin-M OS=Homo sapiens OX=9606 GN=CST6 PE=1 SV=1	0.208	2	2	0.98557	0.402928	0.402928
Q9NSA3	Beta-catenin-interacting protein 1 OS=Homo sapiens OX=9606 GN=CTNNBIP1 PE=1 SV=1	0.296	2	2	0.837487	3.37373e-06	3.37373e-06
Q7Z569	BRCA1-associated protein OS=Homo sapiens OX=9606 GN=BRAP PE=1 SV=2	0.029	1	1	1.01668	0.969978	0.969978
Q96CW1	AP-2 complex subunit mu OS=Homo sapiens OX=9606 GN=AP2M1 PE=1 SV=2	0.389	14	37	0.997019	0.579176	0.579176
Q8NCW0	Kremen protein 2 OS=Homo sapiens OX=9606 GN=KREMEN2 PE=2 SV=1	0.128	4	4	0.735622	1.10525e-08	1.10525e-08
Q9H9T3	Elongator complex protein 3 OS=Homo sapiens OX=9606 GN=ELP3 PE=1 SV=2	0.245	11	27	1.30186	1.31972e-09	1.31972e-09
Q9ULK0	Glutamate receptor ionotropic, delta-1 OS=Homo sapiens OX=9606 GN=GRID1 PE=2 SV=2	0.03	2	2	0.683879	1.07005e-05	1.07005e-05
Q9C0D3	Protein zyg-11 homolog B OS=Homo sapiens OX=9606 GN=ZYG11B PE=1 SV=2	0.048	2	2	1.28777	1.96001e-06	1.96001e-06
Q14919	Dr1-associated corepressor OS=Homo sapiens OX=9606 GN=DRAP1 PE=1 SV=3	0.093	2	2	0.945798	0.00077864	0.00077864
Q13421	Mesothelin OS=Homo sapiens OX=9606 GN=MSLN PE=1 SV=2	0.227	10	13	1.03413	0.0011211	0.0011211
P01130	Low-density lipoprotein receptor OS=Homo sapiens OX=9606 GN=LDLR PE=1 SV=1	0.165	9	14	0.790683	2.51686e-08	2.51686e-08
Q16512	Serine/threonine-protein kinase N1 OS=Homo sapiens OX=9606 GN=PKN1 PE=1 SV=2	0.211	11	16	1.08734	0.00149793	0.00149793
Q96KB5	Lymphokine-activated killer T-cell-originated protein kinase OS=Homo sapiens OX=9606 GN=PBK PE=1 SV=3	0.189	5	6	0.885999	1.40694e-06	1.40694e-06
Q9NRA2	Sialin OS=Homo sapiens OX=9606 GN=SLC17A5 PE=1 SV=2	0.073	4	4	1.27339	2.89227e-08	2.89227e-08
Q02790	Peptidyl-prolyl cis-trans isomerase FKBP4 OS=Homo sapiens OX=9606 GN=FKBP4 PE=1 SV=3	0.593	24	77	0.978666	0.000375966	0.000375966
P29373	Cellular retinoic acid-binding protein 2 OS=Homo sapiens OX=9606 GN=CRABP2 PE=1 SV=2	0.601	9	25	1.18083	3.61908e-06	3.61908e-06
Q8WTX9	Palmitoyltransferase ZDHHC1 OS=Homo sapiens OX=9606 GN=ZDHHC1 PE=1 SV=1	0.041	1	1	0.917364	0.174272	0.174272
Q10589	Bone marrow stromal antigen 2 OS=Homo sapiens OX=9606 GN=BST2 PE=1 SV=1	0.133	2	2	1.14875	0.000357407	0.000357407
P43304	Glycerol-3-phosphate dehydrogenase, mitochondrial OS=Homo sapiens OX=9606 GN=GPD2 PE=1 SV=3	0.122	7	7	1.07451	2.22797e-05	2.22797e-05
Q96F86	Enhancer of mRNA-decapping protein 3 OS=Homo sapiens OX=9606 GN=EDC3 PE=1 SV=1	0.063	3	3	1.16626	0.00161551	0.00161551
Q9Y3B3	Transmembrane emp24 domain-containing protein 7 OS=Homo sapiens OX=9606 GN=TMED7 PE=1 SV=2	0.098	2	2	1.20374	5.47094e-06	5.47094e-06
Q8ND24	RING finger protein 214 OS=Homo sapiens OX=9606 GN=RNF214 PE=1 SV=2	0.016	1	1	0.974723	0.425419	0.425419
Q8NB49	Phospholipid-transporting ATPase IG OS=Homo sapiens OX=9606 GN=ATP11C PE=1 SV=3	0.143	14	20	0.830948	4.19454e-10	4.19454e-10
Q9UBQ5	Eukaryotic translation initiation factor 3 subunit K OS=Homo sapiens OX=9606 GN=EIF3K PE=1 SV=1	0.445	7	18	1.01613	0.239848	0.239848
Q05BQ5	MBT domain-containing protein 1 OS=Homo sapiens OX=9606 GN=MBTD1 PE=1 SV=2	0.013	1	1	0.942766	0.192558	0.192558
Q8IUH3	RNA-binding protein 45 OS=Homo sapiens OX=9606 GN=RBM45 PE=1 SV=1	0.065	2	2	1.55	3.21989e-12	3.21989e-12
P13984	General transcription factor IIF subunit 2 OS=Homo sapiens OX=9606 GN=GTF2F2 PE=1 SV=2	0.337	7	8	0.955043	0.00496793	0.00496793
Q9BWU0	Kanadaptin OS=Homo sapiens OX=9606 GN=SLC4A1AP PE=1 SV=1	0.014	1	1	0.902895	0.0441526	0.0441526
O60687	Sushi repeat-containing protein SRPX2 OS=Homo sapiens OX=9606 GN=SRPX2 PE=1 SV=1	0.142	5	7	1.39021	2.25718e-09	2.25718e-09
P20073	Annexin A7 OS=Homo sapiens OX=9606 GN=ANXA7 PE=1 SV=3	0.268	13	45	1.02031	0.00721164	0.00721164
P30530	Tyrosine-protein kinase receptor UFO OS=Homo sapiens OX=9606 GN=AXL PE=1 SV=4	0.092	5	7	0.86585	2.50084e-07	2.50084e-07
Q9BZP6	Acidic mammalian chitinase OS=Homo sapiens OX=9606 GN=CHIA PE=1 SV=1	0.023	1	1	0.981873	0.53749	0.53749
P15328	Folate receptor alpha OS=Homo sapiens OX=9606 GN=FOLR1 PE=1 SV=3	0.105	2	2	0.966335	0.350094	0.350094
Q8WWB7	Glycosylated lysosomal membrane protein OS=Homo sapiens OX=9606 GN=GLMP PE=1 SV=1	0.064	1	1	1.27105	1.51185e-05	1.51185e-05
Q9BW91	ADP-ribose pyrophosphatase, mitochondrial OS=Homo sapiens OX=9606 GN=NUDT9 PE=1 SV=1	0.077	3	4	0.946683	0.0234046	0.0234046
P62253	Ubiquitin-conjugating enzyme E2 G1 OS=Homo sapiens OX=9606 GN=UBE2G1 PE=1 SV=3	0.288	3	4	0.883839	6.20226e-05	6.20226e-05
P61081	NEDD8-conjugating enzyme Ubc12 OS=Homo sapiens OX=9606 GN=UBE2M PE=1 SV=1	0.454	8	17	0.939103	0.00264615	0.00264615
P49184	Deoxyribonuclease-1-like 1 OS=Homo sapiens OX=9606 GN=DNASE1L1 PE=1 SV=1	0.265	6	12	1.07907	0.00162315	0.00162315
Q96HW7	Integrator complex subunit 4 OS=Homo sapiens OX=9606 GN=INTS4 PE=1 SV=2	0.045	3	3	1.57169	1.00587e-09	1.00587e-09
P30040	Endoplasmic reticulum resident protein 29 OS=Homo sapiens OX=9606 GN=ERP29 PE=1 SV=4	0.257	6	13	1.00451	0.796789	0.796789
P51159	Ras-related protein Rab-27A OS=Homo sapiens OX=9606 GN=RAB27A PE=1 SV=3	0.059	1	1	0.855345	8.36067e-06	8.36067e-06
P54252	Ataxin-3 OS=Homo sapiens OX=9606 GN=ATXN3 PE=1 SV=5	0.064	2	3	1.15141	4.28108e-06	4.28108e-06
O14798	Tumor necrosis factor receptor superfamily member 10C OS=Homo sapiens OX=9606 GN=TNFRSF10C PE=1 SV=3	0.027	1	2	1.17134	0.000154431	0.000154431
P18621	60S ribosomal protein L17 OS=Homo sapiens OX=9606 GN=RPL17 PE=1 SV=3	0.283	5	22	0.809586	1.65986e-06	1.65986e-06
Q92574	Hamartin OS=Homo sapiens OX=9606 GN=TSC1 PE=1 SV=2	0.035	4	4	1.03776	0.235234	0.235234
P52569	Cationic amino acid transporter 2 OS=Homo sapiens OX=9606 GN=SLC7A2 PE=1 SV=2	0.035	1	5	0.553754	3.24798e-08	3.24798e-08
Q96L92	Sorting nexin-27 OS=Homo sapiens OX=9606 GN=SNX27 PE=1 SV=2	0.168	7	14	0.946592	0.00436606	0.00436606
O95707	Ribonuclease P protein subunit p29 OS=Homo sapiens OX=9606 GN=POP4 PE=1 SV=2	0.095	2	2	1.14165	2.44758e-07	2.44758e-07
Q92619	Rho GTPase-activating protein 45 OS=Homo sapiens OX=9606 GN=ARHGAP45 PE=1 SV=2	0.011	1	1	1.08501	0.366651	0.366651
P35659	Protein DEK OS=Homo sapiens OX=9606 GN=DEK PE=1 SV=1	0.157	6	7	0.913421	0.0044647	0.0044647
Q93063	Exostosin-2 OS=Homo sapiens OX=9606 GN=EXT2 PE=1 SV=1	0.082	4	6	0.967527	0.118128	0.118128
Q96B97	SH3 domain-containing kinase-binding protein 1 OS=Homo sapiens OX=9606 GN=SH3KBP1 PE=1 SV=2	0.208	12	17	0.618579	1.07376e-09	1.07376e-09
P35658	Nuclear pore complex protein Nup214 OS=Homo sapiens OX=9606 GN=NUP214 PE=1 SV=2	0.025	3	3	1.07486	0.0503641	0.0503641
Q9NR30	Nucleolar RNA helicase 2 OS=Homo sapiens OX=9606 GN=DDX21 PE=1 SV=5	0.254	18	29	1.11355	6.52724e-07	6.52724e-07
Q9UPN9	E3 ubiquitin-protein ligase TRIM33 OS=Homo sapiens OX=9606 GN=TRIM33 PE=1 SV=3	0.048	4	5	1.17107	7.04264e-07	7.04264e-07
O15455	Toll-like receptor 3 OS=Homo sapiens OX=9606 GN=TLR3 PE=1 SV=1	0.032	2	2	1.43123	4.93922e-10	4.93922e-10
Q9ULE6	Paladin OS=Homo sapiens OX=9606 GN=PALD1 PE=1 SV=3	0.199	13	24	1.12325	8.22174e-05	8.22174e-05
Q15650	Activating signal cointegrator 1 OS=Homo sapiens OX=9606 GN=TRIP4 PE=1 SV=4	0.071	4	5	0.948563	0.00596749	0.00596749
Q14008	Cytoskeleton-associated protein 5 OS=Homo sapiens OX=9606 GN=CKAP5 PE=1 SV=3	0.165	29	45	0.947154	1.21008e-07	1.21008e-07
P11117	Lysosomal acid phosphatase OS=Homo sapiens OX=9606 GN=ACP2 PE=1 SV=3	0.298	10	19	1.19457	7.11344e-07	7.11344e-07
O60476	Mannosyl-oligosaccharide 1,2-alpha-mannosidase IB OS=Homo sapiens OX=9606 GN=MAN1A2 PE=1 SV=1	0.02	1	1	1.00253	0.753515	0.753515
Q15554	Telomeric repeat-binding factor 2 OS=Homo sapiens OX=9606 GN=TERF2 PE=1 SV=3	0.033	1	1	0.949229	0.0763022	0.0763022
P78362	SRSF protein kinase 2 OS=Homo sapiens OX=9606 GN=SRPK2 PE=1 SV=3	0.081	3	7	1.11554	0.000521753	0.000521753
Q9NV96	Cell cycle control protein 50A OS=Homo sapiens OX=9606 GN=TMEM30A PE=1 SV=1	0.144	4	5	0.931489	0.0410948	0.0410948
Q9BS18	Anaphase-promoting complex subunit 13 OS=Homo sapiens OX=9606 GN=ANAPC13 PE=1 SV=1	0.135	1	1	1.20525	8.88855e-06	8.88855e-06
A6QL63	Ankyrin repeat and BTB/POZ domain-containing protein BTBD11 OS=Homo sapiens OX=9606 GN=BTBD11 PE=2 SV=3	0.01	1	1	1.28746	1.69032e-06	1.69032e-06
Q14696	LRP chaperone MESD OS=Homo sapiens OX=9606 GN=MESD PE=1 SV=2	0.141	3	3	1.05796	2.62982e-05	2.62982e-05
P30740	Leukocyte elastase inhibitor OS=Homo sapiens OX=9606 GN=SERPINB1 PE=1 SV=1	0.493	18	49	1.04072	0.000328071	0.000328071
Q6UW68	Transmembrane protein 205 OS=Homo sapiens OX=9606 GN=TMEM205 PE=1 SV=1	0.09	1	1	1.09257	0.933754	0.933754
P47929	Galectin-7 OS=Homo sapiens OX=9606 GN=LGALS7B PE=1 SV=2	0.368	3	3	1.31657	1.29234e-07	1.29234e-07
Q96GA7	Serine dehydratase-like OS=Homo sapiens OX=9606 GN=SDSL PE=1 SV=1	0.255	5	10	1.14875	3.52195e-05	3.52195e-05
P30260	Cell division cycle protein 27 homolog OS=Homo sapiens OX=9606 GN=CDC27 PE=1 SV=2	0.03	2	3	0.970306	0.0348016	0.0348016
Q06418	Tyrosine-protein kinase receptor TYRO3 OS=Homo sapiens OX=9606 GN=TYRO3 PE=1 SV=1	0.071	5	7	0.688979	2.25757e-11	2.25757e-11
Q01650	Large neutral amino acids transporter small subunit 1 OS=Homo sapiens OX=9606 GN=SLC7A5 PE=1 SV=2	0.13	5	13	1.01142	0.488716	0.488716
Q5VT52	Regulation of nuclear pre-mRNA domain-containing protein 2 OS=Homo sapiens OX=9606 GN=RPRD2 PE=1 SV=1	0.008	1	1	1.30388	1.00682e-07	1.00682e-07
Q96PC3	AP-1 complex subunit sigma-3 OS=Homo sapiens OX=9606 GN=AP1S3 PE=1 SV=1	0.123	2	2	1.17172	2.0677e-06	2.0677e-06
P55083	Microfibril-associated glycoprotein 4 OS=Homo sapiens OX=9606 GN=MFAP4 PE=1 SV=2	0.071	1	4	0.814616	1.93099e-06	1.93099e-06
O15042	U2 snRNP-associated SURP motif-containing protein OS=Homo sapiens OX=9606 GN=U2SURP PE=1 SV=2	0.038	3	4	0.99355	0.757855	0.757855
Q9Y383	Putative RNA-binding protein Luc7-like 2 OS=Homo sapiens OX=9606 GN=LUC7L2 PE=1 SV=2	0.181	4	17	0.969378	0.0488932	0.0488932
P07919	Cytochrome b-c1 complex subunit 6, mitochondrial OS=Homo sapiens OX=9606 GN=UQCRH PE=1 SV=2	0.198	1	2	0.760591	1.00378e-06	1.00378e-06
P78371	T-complex protein 1 subunit beta OS=Homo sapiens OX=9606 GN=CCT2 PE=1 SV=4	0.699	32	201	1.10989	3.92966e-09	3.92966e-09
Q9UJ41	Rab5 GDP/GTP exchange factor OS=Homo sapiens OX=9606 GN=RABGEF1 PE=1 SV=3	0.057	3	4	1.06713	0.00010824	0.00010824
Q9H814	Phosphorylated adapter RNA export protein OS=Homo sapiens OX=9606 GN=PHAX PE=1 SV=1	0.028	1	1	0.827145	0.005491	0.005491
P23919	Thymidylate kinase OS=Homo sapiens OX=9606 GN=DTYMK PE=1 SV=4	0.175	4	6	0.892881	3.99347e-06	3.99347e-06
Q13501	Sequestosome-1 OS=Homo sapiens OX=9606 GN=SQSTM1 PE=1 SV=1	0.105	2	2	0.953587	0.299659	0.299659
Q5XXA6	Anoctamin-1 OS=Homo sapiens OX=9606 GN=ANO1 PE=1 SV=1	0.078	9	14	0.878593	2.47654e-06	2.47654e-06
Q9UBP9	PTB domain-containing engulfment adapter protein 1 OS=Homo sapiens OX=9606 GN=GULP1 PE=1 SV=1	0.03	1	2	0.820056	3.49803e-05	3.49803e-05
O95905	Protein ecdysoneless homolog OS=Homo sapiens OX=9606 GN=ECD PE=1 SV=1	0.067	4	4	1.12615	1.30013e-05	1.30013e-05
O00204	Sulfotransferase 2B1 OS=Homo sapiens OX=9606 GN=SULT2B1 PE=1 SV=2	0.038	1	1	1.01753	0.676121	0.676121
Q13439	Golgin subfamily A member 4 OS=Homo sapiens OX=9606 GN=GOLGA4 PE=1 SV=1	0.006	1	1	0.613394	7.20152e-09	7.20152e-09
P00734	Prothrombin OS=Homo sapiens OX=9606 GN=F2 PE=1 SV=2	0.119	8	28	0.899662	0.00112404	0.00112404
Q07960	Rho GTPase-activating protein 1 OS=Homo sapiens OX=9606 GN=ARHGAP1 PE=1 SV=1	0.314	8	13	1.12566	6.83569e-06	6.83569e-06
Q9UJX5	Anaphase-promoting complex subunit 4 OS=Homo sapiens OX=9606 GN=ANAPC4 PE=1 SV=2	0.043	4	4	1.2455	1.18518e-08	1.18518e-08
P27361	Mitogen-activated protein kinase 3 OS=Homo sapiens OX=9606 GN=MAPK3 PE=1 SV=4	0.245	5	21	1.13339	0.000229047	0.000229047
P24462	Cytochrome P450 3A7 OS=Homo sapiens OX=9606 GN=CYP3A7 PE=1 SV=3	0.068	1	1	1.11234	0.348973	0.348973
P61163	Alpha-centractin OS=Homo sapiens OX=9606 GN=ACTR1A PE=1 SV=1	0.436	6	24	1.50055	1.37789e-10	1.37789e-10
Q96L93	Kinesin-like protein KIF16B OS=Homo sapiens OX=9606 GN=KIF16B PE=1 SV=2	0.02	2	3	0.827562	2.3803e-05	2.3803e-05
Q9NXK8	F-box/LRR-repeat protein 12 OS=Homo sapiens OX=9606 GN=FBXL12 PE=1 SV=1	0.028	1	1	0.994241	0.722697	0.722697
Q9H7F0	Polyamine-transporting ATPase 13A3 OS=Homo sapiens OX=9606 GN=ATP13A3 PE=1 SV=4	0.175	17	28	0.795775	2.04818e-08	2.04818e-08
Q13523	Serine/threonine-protein kinase PRP4 homolog OS=Homo sapiens OX=9606 GN=PRPF4B PE=1 SV=3	0.087	6	8	1.04134	0.12041	0.12041
Q9UK99	F-box only protein 3 OS=Homo sapiens OX=9606 GN=FBXO3 PE=1 SV=3	0.059	2	3	1.23883	1.28594e-06	1.28594e-06
Q9Y4X5	E3 ubiquitin-protein ligase ARIH1 OS=Homo sapiens OX=9606 GN=ARIH1 PE=1 SV=2	0.158	7	10	1.0968	5.0676e-05	5.0676e-05
Q9H497	Torsin-3A OS=Homo sapiens OX=9606 GN=TOR3A PE=1 SV=1	0.058	2	5	0.927863	0.0312777	0.0312777
P35813	Protein phosphatase 1A OS=Homo sapiens OX=9606 GN=PPM1A PE=1 SV=1	0.141	3	8	0.947454	0.126836	0.126836
Q7Z739	YTH domain-containing family protein 3 OS=Homo sapiens OX=9606 GN=YTHDF3 PE=1 SV=1	0.026	1	3	0.903834	0.0053475	0.0053475
O94966	Ubiquitin carboxyl-terminal hydrolase 19 OS=Homo sapiens OX=9606 GN=USP19 PE=1 SV=2	0.037	5	6	1.22963	5.81227e-06	5.81227e-06
Q15365	Poly(rC)-binding protein 1 OS=Homo sapiens OX=9606 GN=PCBP1 PE=1 SV=2	0.59	9	43	1.01137	0.141004	0.141004
Q9H9B4	Sideroflexin-1 OS=Homo sapiens OX=9606 GN=SFXN1 PE=1 SV=4	0.193	5	7	0.985581	0.217947	0.217947
P37108	Signal recognition particle 14 kDa protein OS=Homo sapiens OX=9606 GN=SRP14 PE=1 SV=2	0.309	4	11	0.955199	0.0204175	0.0204175
P84085	ADP-ribosylation factor 5 OS=Homo sapiens OX=9606 GN=ARF5 PE=1 SV=2	0.528	4	54	1.13999	0.01105	0.01105
P62875	DNA-directed RNA polymerases I, II, and III subunit RPABC5 OS=Homo sapiens OX=9606 GN=POLR2L PE=1 SV=1	0.299	2	2	1.09519	0.966829	0.966829
O75382	Tripartite motif-containing protein 3 OS=Homo sapiens OX=9606 GN=TRIM3 PE=1 SV=2	0.028	2	2	1.19313	0.00340889	0.00340889
O75197	Low-density lipoprotein receptor-related protein 5 OS=Homo sapiens OX=9606 GN=LRP5 PE=1 SV=2	0.171	19	31	0.790357	3.63119e-09	3.63119e-09
Q7KZ85	Transcription elongation factor SPT6 OS=Homo sapiens OX=9606 GN=SUPT6H PE=1 SV=2	0.063	8	9	1.10495	0.000227486	0.000227486
Q86X02	Cerebellar degeneration-related protein 2-like OS=Homo sapiens OX=9606 GN=CDR2L PE=1 SV=2	0.022	1	1	0.989557	0.677075	0.677075
Q13057	Bifunctional coenzyme A synthase OS=Homo sapiens OX=9606 GN=COASY PE=1 SV=4	0.083	4	5	1.0724	0.0120562	0.0120562
P42338	Phosphatidylinositol 4,5-bisphosphate 3-kinase catalytic subunit beta isoform OS=Homo sapiens OX=9606 GN=PIK3CB PE=1 SV=1	0.041	3	4	1.26225	1.40569e-07	1.40569e-07
Q8NCC5	Sugar phosphate exchanger 3 OS=Homo sapiens OX=9606 GN=SLC37A3 PE=2 SV=2	0.03	2	2	1.07201	0.0163758	0.0163758
Q15287	RNA-binding protein with serine-rich domain 1 OS=Homo sapiens OX=9606 GN=RNPS1 PE=1 SV=1	0.157	3	3	0.969568	0.0815303	0.0815303
P78504	Protein jagged-1 OS=Homo sapiens OX=9606 GN=JAG1 PE=1 SV=3	0.038	4	7	0.674096	6.56729e-08	6.56729e-08
O75558	Syntaxin-11 OS=Homo sapiens OX=9606 GN=STX11 PE=1 SV=1	0.049	1	1	0.92847	0.0485534	0.0485534
Q12851	Mitogen-activated protein kinase kinase kinase kinase 2 OS=Homo sapiens OX=9606 GN=MAP4K2 PE=1 SV=2	0.026	2	2	1.26613	2.90264e-07	2.90264e-07
Q9NYT0	Pleckstrin-2 OS=Homo sapiens OX=9606 GN=PLEK2 PE=1 SV=1	0.142	4	6	0.807672	5.21422e-08	5.21422e-08
P47755	F-actin-capping protein subunit alpha-2 OS=Homo sapiens OX=9606 GN=CAPZA2 PE=1 SV=3	0.444	6	53	0.939474	0.00177516	0.00177516
O60287	Nucleolar pre-ribosomal-associated protein 1 OS=Homo sapiens OX=9606 GN=URB1 PE=1 SV=4	0.017	3	4	1.47876	5.96854e-08	5.96854e-08
Q12882	Dihydropyrimidine dehydrogenase [NADP(+)] OS=Homo sapiens OX=9606 GN=DPYD PE=1 SV=2	0.026	2	2	0.836844	1.74518e-07	1.74518e-07
P20336	Ras-related protein Rab-3A OS=Homo sapiens OX=9606 GN=RAB3A PE=1 SV=1	0.241	4	7	1.1366	1.38392e-05	1.38392e-05
P42858	Huntingtin OS=Homo sapiens OX=9606 GN=HTT PE=1 SV=2	0.011	2	2	1.24341	1.32044e-05	1.32044e-05
P31939	Bifunctional purine biosynthesis protein ATIC OS=Homo sapiens OX=9606 GN=ATIC PE=1 SV=3	0.706	32	100	1.1621	1.40211e-10	1.40211e-10
P10809	60 kDa heat shock protein, mitochondrial OS=Homo sapiens OX=9606 GN=HSPD1 PE=1 SV=2	0.693	33	125	0.837641	2.07349e-09	2.07349e-09
Q9NWS8	Required for meiotic nuclear division protein 1 homolog OS=Homo sapiens OX=9606 GN=RMND1 PE=1 SV=2	0.033	1	1	1.00448	0.906811	0.906811
Q9UHD1	Cysteine and histidine-rich domain-containing protein 1 OS=Homo sapiens OX=9606 GN=CHORDC1 PE=1 SV=2	0.389	10	34	0.942602	0.0018974	0.0018974
P40763	Signal transducer and activator of transcription 3 OS=Homo sapiens OX=9606 GN=STAT3 PE=1 SV=2	0.178	9	14	1.19022	1.82876e-08	1.82876e-08
Q9NUQ6	SPATS2-like protein OS=Homo sapiens OX=9606 GN=SPATS2L PE=1 SV=2	0.05	2	2	0.962958	0.311209	0.311209
P55769	NHP2-like protein 1 OS=Homo sapiens OX=9606 GN=SNU13 PE=1 SV=3	0.18	2	6	1.14585	5.12769e-05	5.12769e-05
Q9UJX6	Anaphase-promoting complex subunit 2 OS=Homo sapiens OX=9606 GN=ANAPC2 PE=1 SV=1	0.038	3	3	1.26986	9.71886e-10	9.71886e-10
O75521	Enoyl-CoA delta isomerase 2 OS=Homo sapiens OX=9606 GN=ECI2 PE=1 SV=4	0.023	1	1	1.30679	2.28455e-06	2.28455e-06
Q8N142	Adenylosuccinate synthetase isozyme 1 OS=Homo sapiens OX=9606 GN=ADSS1 PE=1 SV=1	0.16	4	8	1.24436	2.21823e-06	2.21823e-06
P32322	Pyrroline-5-carboxylate reductase 1, mitochondrial OS=Homo sapiens OX=9606 GN=PYCR1 PE=1 SV=2	0.11	2	4	1.06404	2.33016e-05	2.33016e-05
O95819	Mitogen-activated protein kinase kinase kinase kinase 4 OS=Homo sapiens OX=9606 GN=MAP4K4 PE=1 SV=2	0.311	22	91	0.684259	1.03757e-10	1.03757e-10
Q9Y2V0	CDAN1-interacting nuclease 1 OS=Homo sapiens OX=9606 GN=CDIN1 PE=1 SV=2	0.043	1	2	1.12372	0.126785	0.126785
P17174	Aspartate aminotransferase, cytoplasmic OS=Homo sapiens OX=9606 GN=GOT1 PE=1 SV=3	0.683	21	79	0.841876	2.20585e-09	2.20585e-09
Q9Y316	Protein MEMO1 OS=Homo sapiens OX=9606 GN=MEMO1 PE=1 SV=1	0.444	9	13	1.09342	0.00022117	0.00022117
O94817	Ubiquitin-like protein ATG12 OS=Homo sapiens OX=9606 GN=ATG12 PE=1 SV=1	0.114	2	3	1.10201	0.00647578	0.00647578
Q86TN4	tRNA 2'-phosphotransferase 1 OS=Homo sapiens OX=9606 GN=TRPT1 PE=1 SV=2	0.036	1	1	0.912825	2.33379e-05	2.33379e-05
P10909	Clusterin OS=Homo sapiens OX=9606 GN=CLU PE=1 SV=1	0.376	14	41	1.36578	6.9679e-09	6.9679e-09
Q86XS8	E3 ubiquitin-protein ligase RNF130 OS=Homo sapiens OX=9606 GN=RNF130 PE=1 SV=1	0.091	2	2	0.625624	1.27515e-05	1.27515e-05
Q8NE71	ATP-binding cassette sub-family F member 1 OS=Homo sapiens OX=9606 GN=ABCF1 PE=1 SV=2	0.056	4	8	1.05834	0.240867	0.240867
O95218	Zinc finger Ran-binding domain-containing protein 2 OS=Homo sapiens OX=9606 GN=ZRANB2 PE=1 SV=2	0.027	1	1	1.02045	0.550491	0.550491
Q14156	Protein EFR3 homolog A OS=Homo sapiens OX=9606 GN=EFR3A PE=1 SV=2	0.261	19	31	0.937811	1.54211e-05	1.54211e-05
O95858	Tetraspanin-15 OS=Homo sapiens OX=9606 GN=TSPAN15 PE=1 SV=1	0.224	6	10	0.886316	5.27957e-05	5.27957e-05
Q9UNI6	Dual specificity protein phosphatase 12 OS=Homo sapiens OX=9606 GN=DUSP12 PE=1 SV=1	0.118	3	5	1.02656	0.0411259	0.0411259
P19105	Myosin regulatory light chain 12A OS=Homo sapiens OX=9606 GN=MYL12A PE=1 SV=2	0.561	4	50	0.982187	0.204798	0.204798
P03951	Coagulation factor XI OS=Homo sapiens OX=9606 GN=F11 PE=1 SV=1	0.011	1	1	0.982966	0.555009	0.555009
Q9UBH6	Xenotropic and polytropic retrovirus receptor 1 OS=Homo sapiens OX=9606 GN=XPR1 PE=1 SV=1	0.033	2	2	0.94301	0.00759605	0.00759605
P04156	Major prion protein OS=Homo sapiens OX=9606 GN=PRNP PE=1 SV=1	0.115	3	8	0.687579	3.49607e-11	3.49607e-11
O00754	Lysosomal alpha-mannosidase OS=Homo sapiens OX=9606 GN=MAN2B1 PE=1 SV=3	0.051	4	5	1.24955	2.53803e-05	2.53803e-05
Q6ZMU5	Tripartite motif-containing protein 72 OS=Homo sapiens OX=9606 GN=TRIM72 PE=1 SV=2	0.56	18	50	1.18732	8.17655e-08	8.17655e-08
P22676	Calretinin OS=Homo sapiens OX=9606 GN=CALB2 PE=2 SV=2	0.107	3	5	0.707215	2.05693e-05	2.05693e-05
P04004	Vitronectin OS=Homo sapiens OX=9606 GN=VTN PE=1 SV=1	0.069	4	6	1.13982	5.87217e-05	5.87217e-05
Q5D862	Filaggrin-2 OS=Homo sapiens OX=9606 GN=FLG2 PE=1 SV=1	0.005	1	2	1.12506	0.463177	0.463177
Q96FW1	Ubiquitin thioesterase OTUB1 OS=Homo sapiens OX=9606 GN=OTUB1 PE=1 SV=2	0.292	7	21	1.19703	2.11862e-09	2.11862e-09
Q5TA45	Integrator complex subunit 11 OS=Homo sapiens OX=9606 GN=INTS11 PE=1 SV=2	0.057	2	2	1.26209	2.58656e-05	2.58656e-05
Q9H8M9	Protein eva-1 homolog A OS=Homo sapiens OX=9606 GN=EVA1A PE=1 SV=1	0.092	1	2	0.80671	4.39968e-07	4.39968e-07
O60888	Protein CutA OS=Homo sapiens OX=9606 GN=CUTA PE=1 SV=2	0.486	6	15	0.876414	0.000118941	0.000118941
P51553	Isocitrate dehydrogenase [NAD] subunit gamma, mitochondrial OS=Homo sapiens OX=9606 GN=IDH3G PE=1 SV=1	0.076	2	3	1.11806	0.00156691	0.00156691
O95613	Pericentrin OS=Homo sapiens OX=9606 GN=PCNT PE=1 SV=4	0.007	1	1	0.837262	0.000111744	0.000111744
P48509	CD151 antigen OS=Homo sapiens OX=9606 GN=CD151 PE=1 SV=3	0.225	8	26	0.809822	4.64067e-05	4.64067e-05
P62834	Ras-related protein Rap-1A OS=Homo sapiens OX=9606 GN=RAP1A PE=1 SV=1	0.772	4	82	0.766697	9.64021e-08	9.64021e-08
Q8IUR0	Trafficking protein particle complex subunit 5 OS=Homo sapiens OX=9606 GN=TRAPPC5 PE=1 SV=1	0.096	2	3	1.0878	1.89404e-06	1.89404e-06
Q9NYR8	Retinol dehydrogenase 8 OS=Homo sapiens OX=9606 GN=RDH8 PE=1 SV=1	0.023	1	1	0.866737	0.000878889	0.000878889
Q2NL82	Pre-rRNA-processing protein TSR1 homolog OS=Homo sapiens OX=9606 GN=TSR1 PE=1 SV=1	0.096	6	8	1.12145	0.00234686	0.00234686
O75575	DNA-directed RNA polymerase III subunit RPC9 OS=Homo sapiens OX=9606 GN=CRCP PE=1 SV=1	0.047	1	1	0.82425	0.000856473	0.000856473
Q6ZS30	Neurobeachin-like protein 1 OS=Homo sapiens OX=9606 GN=NBEAL1 PE=2 SV=3	0.017	3	3	1.26018	5.40446e-05	5.40446e-05
O95070	Protein YIF1A OS=Homo sapiens OX=9606 GN=YIF1A PE=1 SV=2	0.041	1	1	0.941864	0.101786	0.101786
Q14257	Reticulocalbin-2 OS=Homo sapiens OX=9606 GN=RCN2 PE=1 SV=1	0.057	2	4	0.988648	0.615162	0.615162
Q8N9N7	Leucine-rich repeat-containing protein 57 OS=Homo sapiens OX=9606 GN=LRRC57 PE=1 SV=1	0.552	10	23	0.881011	2.84461e-06	2.84461e-06
Q7Z4F1	Low-density lipoprotein receptor-related protein 10 OS=Homo sapiens OX=9606 GN=LRP10 PE=1 SV=2	0.133	6	7	0.95517	0.00586089	0.00586089
Q9HD20	Endoplasmic reticulum transmembrane helix translocase OS=Homo sapiens OX=9606 GN=ATP13A1 PE=1 SV=2	0.01	1	1	1.20203	0.0202681	0.0202681
P49189	4-trimethylaminobutyraldehyde dehydrogenase OS=Homo sapiens OX=9606 GN=ALDH9A1 PE=1 SV=3	0.298	13	37	1.11867	1.40743e-07	1.40743e-07
P19338	Nucleolin OS=Homo sapiens OX=9606 GN=NCL PE=1 SV=3	0.332	23	62	0.919344	7.30079e-05	7.30079e-05
Q92576	PHD finger protein 3 OS=Homo sapiens OX=9606 GN=PHF3 PE=1 SV=3	0.006	1	2	0.70638	1.60371e-08	1.60371e-08
O60563	Cyclin-T1 OS=Homo sapiens OX=9606 GN=CCNT1 PE=1 SV=1	0.022	1	1	1.25334	0.00287782	0.00287782
Q9NUQ8	ATP-binding cassette sub-family F member 3 OS=Homo sapiens OX=9606 GN=ABCF3 PE=1 SV=2	0.144	9	10	1.2271	1.45716e-06	1.45716e-06
O15374	Monocarboxylate transporter 5 OS=Homo sapiens OX=9606 GN=SLC16A4 PE=1 SV=1	0.035	1	1	0.946308	0.0665172	0.0665172
P13647	Keratin, type II cytoskeletal 5 OS=Homo sapiens OX=9606 GN=KRT5 PE=1 SV=3	0.112	3	12	1.07921	0.330928	0.330928
Q9HCM9	E3 ubiquitin-protein ligase TRIM39 OS=Homo sapiens OX=9606 GN=TRIM39 PE=1 SV=2	0.025	1	1	0.651148	1.02831e-05	1.02831e-05
Q9Y5B9	FACT complex subunit SPT16 OS=Homo sapiens OX=9606 GN=SUPT16H PE=1 SV=1	0.256	22	44	1.2753	1.62341e-09	1.62341e-09
Q96J02	E3 ubiquitin-protein ligase Itchy homolog OS=Homo sapiens OX=9606 GN=ITCH PE=1 SV=2	0.363	25	66	0.811018	5.90489e-09	5.90489e-09
Q7Z2D5	Phospholipid phosphatase-related protein type 4 OS=Homo sapiens OX=9606 GN=PLPPR4 PE=1 SV=1	0.014	1	1	0.960963	0.337639	0.337639
P35579	Myosin-9 OS=Homo sapiens OX=9606 GN=MYH9 PE=1 SV=4	0.444	70	345	1.11964	1.9908e-09	1.9908e-09
P29317	Ephrin type-A receptor 2 OS=Homo sapiens OX=9606 GN=EPHA2 PE=1 SV=2	0.656	45	267	1.02362	0.0146317	0.0146317
Q16890	Tumor protein D53 OS=Homo sapiens OX=9606 GN=TPD52L1 PE=1 SV=1	0.113	2	3	0.80905	0.00033263	0.00033263
Q13884	Beta-1-syntrophin OS=Homo sapiens OX=9606 GN=SNTB1 PE=1 SV=3	0.251	11	17	0.968112	0.00204576	0.00204576
Q6NSJ5	Volume-regulated anion channel subunit LRRC8E OS=Homo sapiens OX=9606 GN=LRRC8E PE=1 SV=2	0.211	13	20	0.963364	0.0124707	0.0124707
P11086	Phenylethanolamine N-methyltransferase OS=Homo sapiens OX=9606 GN=PNMT PE=1 SV=1	0.032	1	1	1.29283	0.0336279	0.0336279
Q8NHU3	Phosphatidylcholine:ceramide cholinephosphotransferase 2 OS=Homo sapiens OX=9606 GN=SGMS2 PE=1 SV=1	0.068	2	2	0.846063	4.25368e-05	4.25368e-05
Q6MZP7	Protein lin-54 homolog OS=Homo sapiens OX=9606 GN=LIN54 PE=1 SV=3	0.011	1	1	0.745371	0.000197644	0.000197644
Q01628	Interferon-induced transmembrane protein 3 OS=Homo sapiens OX=9606 GN=IFITM3 PE=1 SV=2	0.188	1	4	0.810644	1.4948e-05	1.4948e-05
Q96EY9	Probable inactive tRNA-specific adenosine deaminase-like protein 3 OS=Homo sapiens OX=9606 GN=ADAT3 PE=1 SV=1	0.026	1	2	1.2757	0.0278201	0.0278201
Q99496	E3 ubiquitin-protein ligase RING2 OS=Homo sapiens OX=9606 GN=RNF2 PE=1 SV=1	0.042	1	1	0.84859	9.58582e-06	9.58582e-06
P83436	Conserved oligomeric Golgi complex subunit 7 OS=Homo sapiens OX=9606 GN=COG7 PE=1 SV=1	0.118	7	7	1.25597	7.97085e-08	7.97085e-08
Q96LI5	CCR4-NOT transcription complex subunit 6-like OS=Homo sapiens OX=9606 GN=CNOT6L PE=1 SV=2	0.023	1	1	1.09096	0.00942144	0.00942144
P24534	Elongation factor 1-beta OS=Homo sapiens OX=9606 GN=EEF1B2 PE=1 SV=3	0.418	6	44	0.800056	1.82609e-06	1.82609e-06
Q96CG3	TRAF-interacting protein with FHA domain-containing protein A OS=Homo sapiens OX=9606 GN=TIFA PE=1 SV=1	0.038	1	1	0.945515	0.00262775	0.00262775
Q5PRF9	Protein Smaug homolog 2 OS=Homo sapiens OX=9606 GN=SAMD4B PE=1 SV=1	0.089	4	5	0.937527	0.0113673	0.0113673
Q9ULP0	Protein NDRG4 OS=Homo sapiens OX=9606 GN=NDRG4 PE=1 SV=2	0.071	2	2	1.1045	0.00916306	0.00916306
P43490	Nicotinamide phosphoribosyltransferase OS=Homo sapiens OX=9606 GN=NAMPT PE=1 SV=1	0.65	25	67	1.39089	6.07848e-11	6.07848e-11
Q7L014	Probable ATP-dependent RNA helicase DDX46 OS=Homo sapiens OX=9606 GN=DDX46 PE=1 SV=2	0.217	19	29	1.37277	6.80396e-09	6.80396e-09
P53667	LIM domain kinase 1 OS=Homo sapiens OX=9606 GN=LIMK1 PE=1 SV=3	0.031	2	2	0.945832	0.167257	0.167257
Q6QNY1	Biogenesis of lysosome-related organelles complex 1 subunit 2 OS=Homo sapiens OX=9606 GN=BLOC1S2 PE=1 SV=1	0.12	1	1	0.671799	0.00605015	0.00605015
Q07889	Son of sevenless homolog 1 OS=Homo sapiens OX=9606 GN=SOS1 PE=1 SV=1	0.016	1	2	1.24706	0.0367541	0.0367541
Q9GZY6	Linker for activation of T-cells family member 2 OS=Homo sapiens OX=9606 GN=LAT2 PE=1 SV=1	0.062	1	1	1.12533	0.141777	0.141777
Q9Y3C6	Peptidyl-prolyl cis-trans isomerase-like 1 OS=Homo sapiens OX=9606 GN=PPIL1 PE=1 SV=1	0.235	4	5	1.13991	1.14065e-05	1.14065e-05
P31946	14-3-3 protein beta/alpha OS=Homo sapiens OX=9606 GN=YWHAB PE=1 SV=3	0.533	5	153	0.836807	1.66361e-06	1.66361e-06
P05161	Ubiquitin-like protein ISG15 OS=Homo sapiens OX=9606 GN=ISG15 PE=1 SV=5	0.333	6	19	1.50148	1.5475e-11	1.5475e-11
Q6P2Q9	Pre-mRNA-processing-splicing factor 8 OS=Homo sapiens OX=9606 GN=PRPF8 PE=1 SV=2	0.245	47	77	1.22861	1.2142e-10	1.2142e-10
P48029	Sodium- and chloride-dependent creatine transporter 1 OS=Homo sapiens OX=9606 GN=SLC6A8 PE=1 SV=1	0.094	5	8	0.705214	4.67415e-08	4.67415e-08
Q8NCG7	Diacylglycerol lipase-beta OS=Homo sapiens OX=9606 GN=DAGLB PE=1 SV=2	0.109	5	6	0.959365	0.137485	0.137485
Q9H4L5	Oxysterol-binding protein-related protein 3 OS=Homo sapiens OX=9606 GN=OSBPL3 PE=1 SV=1	0.107	7	8	1.16765	9.57569e-07	9.57569e-07
P22352	Glutathione peroxidase 3 OS=Homo sapiens OX=9606 GN=GPX3 PE=1 SV=2	0.053	1	1	0.828863	0.000352563	0.000352563
Q8WTW3	Conserved oligomeric Golgi complex subunit 1 OS=Homo sapiens OX=9606 GN=COG1 PE=1 SV=1	0.068	6	6	1.20336	0.0158909	0.0158909
P19827	Inter-alpha-trypsin inhibitor heavy chain H1 OS=Homo sapiens OX=9606 GN=ITIH1 PE=1 SV=3	0.025	2	3	0.88383	3.93518e-05	3.93518e-05
Q9Y333	U6 snRNA-associated Sm-like protein LSm2 OS=Homo sapiens OX=9606 GN=LSM2 PE=1 SV=1	0.484	3	8	1.04303	0.000346917	0.000346917
Q15645	Pachytene checkpoint protein 2 homolog OS=Homo sapiens OX=9606 GN=TRIP13 PE=1 SV=2	0.222	8	13	1.10597	9.75596e-06	9.75596e-06
P46108	Adapter molecule crk OS=Homo sapiens OX=9606 GN=CRK PE=1 SV=2	0.329	8	25	0.796732	1.01773e-08	1.01773e-08
Q8IWE2	Protein NOXP20 OS=Homo sapiens OX=9606 GN=FAM114A1 PE=1 SV=2	0.108	3	4	0.892712	0.0177971	0.0177971
P52294	Importin subunit alpha-5 OS=Homo sapiens OX=9606 GN=KPNA1 PE=1 SV=3	0.156	4	13	1.00081	0.984169	0.984169
P47895	Aldehyde dehydrogenase family 1 member A3 OS=Homo sapiens OX=9606 GN=ALDH1A3 PE=1 SV=2	0.492	20	82	1.23237	3.36894e-08	3.36894e-08
Q8NFL0	UDP-GlcNAc:betaGal beta-1,3-N-acetylglucosaminyltransferase 7 OS=Homo sapiens OX=9606 GN=B3GNT7 PE=1 SV=1	0.045	2	2	1.08048	0.729147	0.729147
Q9Y3T9	Nucleolar complex protein 2 homolog OS=Homo sapiens OX=9606 GN=NOC2L PE=1 SV=4	0.057	3	3	1.13361	0.000400979	0.000400979
Q9UKB1	F-box/WD repeat-containing protein 11 OS=Homo sapiens OX=9606 GN=FBXW11 PE=1 SV=1	0.076	3	3	1.3172	1.23032e-05	1.23032e-05
P85037	Forkhead box protein K1 OS=Homo sapiens OX=9606 GN=FOXK1 PE=1 SV=1	0.048	4	5	0.981729	0.449209	0.449209
O43264	Centromere/kinetochore protein zw10 homolog OS=Homo sapiens OX=9606 GN=ZW10 PE=1 SV=3	0.055	3	3	0.97239	0.525514	0.525514
Q13442	28 kDa heat- and acid-stable phosphoprotein OS=Homo sapiens OX=9606 GN=PDAP1 PE=1 SV=1	0.182	5	11	0.744817	5.72864e-07	5.72864e-07
Q9Y3C5	RING finger protein 11 OS=Homo sapiens OX=9606 GN=RNF11 PE=1 SV=1	0.078	1	1	1.04253	0.000693349	0.000693349
O94973	AP-2 complex subunit alpha-2 OS=Homo sapiens OX=9606 GN=AP2A2 PE=1 SV=2	0.378	17	56	1.02154	0.0336386	0.0336386
O43148	mRNA cap guanine-N7 methyltransferase OS=Homo sapiens OX=9606 GN=RNMT PE=1 SV=1	0.147	6	15	1.2701	9.61112e-06	9.61112e-06
O15397	Importin-8 OS=Homo sapiens OX=9606 GN=IPO8 PE=1 SV=2	0.01	1	1	1.53268	1.06553e-06	1.06553e-06
P14618	Pyruvate kinase PKM OS=Homo sapiens OX=9606 GN=PKM PE=1 SV=4	0.814	40	470	1.04378	0.000206423	0.000206423
P17900	Ganglioside GM2 activator OS=Homo sapiens OX=9606 GN=GM2A PE=1 SV=4	0.057	1	1	1.18231	5.08383e-05	5.08383e-05
O75190	DnaJ homolog subfamily B member 6 OS=Homo sapiens OX=9606 GN=DNAJB6 PE=1 SV=2	0.129	3	5	0.763014	5.91158e-06	5.91158e-06
P52797	Ephrin-A3 OS=Homo sapiens OX=9606 GN=EFNA3 PE=1 SV=1	0.067	1	2	0.911779	0.0128095	0.0128095
Q86YS7	C2 domain-containing protein 5 OS=Homo sapiens OX=9606 GN=C2CD5 PE=1 SV=1	0.109	10	12	0.937339	0.000700511	0.000700511
Q9UKF6	Cleavage and polyadenylation specificity factor subunit 3 OS=Homo sapiens OX=9606 GN=CPSF3 PE=1 SV=1	0.064	4	4	1.01333	0.670154	0.670154
Q9UQ05	Potassium voltage-gated channel subfamily H member 4 OS=Homo sapiens OX=9606 GN=KCNH4 PE=2 SV=1	0.007	1	1	0.972114	0.183521	0.183521
O43598	2'-deoxynucleoside 5'-phosphate N-hydrolase 1 OS=Homo sapiens OX=9606 GN=DNPH1 PE=1 SV=1	0.178	4	7	0.902896	5.96743e-06	5.96743e-06
Q14517	Protocadherin Fat 1 OS=Homo sapiens OX=9606 GN=FAT1 PE=1 SV=2	0.335	115	289	1.05007	1.34952e-09	1.34952e-09
Q8IWX8	Calcium homeostasis endoplasmic reticulum protein OS=Homo sapiens OX=9606 GN=CHERP PE=1 SV=3	0.069	5	9	1.04045	0.0530177	0.0530177
P30556	Type-1 angiotensin II receptor OS=Homo sapiens OX=9606 GN=AGTR1 PE=1 SV=1	0.019	1	2	0.526989	2.7845e-07	2.7845e-07
Q9UII4	E3 ISG15--protein ligase HERC5 OS=Homo sapiens OX=9606 GN=HERC5 PE=1 SV=2	0.051	4	4	1.17973	0.00181641	0.00181641
Q9UBF2	Coatomer subunit gamma-2 OS=Homo sapiens OX=9606 GN=COPG2 PE=1 SV=1	0.15	7	12	1.10602	0.0025326	0.0025326
Q14155	Rho guanine nucleotide exchange factor 7 OS=Homo sapiens OX=9606 GN=ARHGEF7 PE=1 SV=2	0.2	12	20	1.02411	0.0330119	0.0330119
P10619	Lysosomal protective protein OS=Homo sapiens OX=9606 GN=CTSA PE=1 SV=2	0.05	2	3	1.34923	5.68521e-05	5.68521e-05
Q8IZJ3	C3 and PZP-like alpha-2-macroglobulin domain-containing protein 8 OS=Homo sapiens OX=9606 GN=CPAMD8 PE=1 SV=2	0.003	1	1	1.07965	0.11129	0.11129
O60879	Protein diaphanous homolog 2 OS=Homo sapiens OX=9606 GN=DIAPH2 PE=1 SV=1	0.036	4	7	0.754012	5.51786e-06	5.51786e-06
P45984	Mitogen-activated protein kinase 9 OS=Homo sapiens OX=9606 GN=MAPK9 PE=1 SV=2	0.127	3	5	0.989926	0.634302	0.634302
Q14168	MAGUK p55 subfamily member 2 OS=Homo sapiens OX=9606 GN=MPP2 PE=1 SV=3	0.128	5	8	0.835833	4.62138e-08	4.62138e-08
Q8TB96	T-cell immunomodulatory protein OS=Homo sapiens OX=9606 GN=ITFG1 PE=1 SV=1	0.088	5	5	1.06343	0.0605704	0.0605704
Q8TDB6	E3 ubiquitin-protein ligase DTX3L OS=Homo sapiens OX=9606 GN=DTX3L PE=1 SV=1	0.036	2	2	1.06789	0.198059	0.198059
Q9ULI3	Protein HEG homolog 1 OS=Homo sapiens OX=9606 GN=HEG1 PE=1 SV=3	0.005	1	2	0.751928	2.51066e-05	2.51066e-05
P61018	Ras-related protein Rab-4B OS=Homo sapiens OX=9606 GN=RAB4B PE=1 SV=1	0.235	2	8	0.921181	0.00196957	0.00196957
P31483	Cytotoxic granule associated RNA binding protein TIA1 OS=Homo sapiens OX=9606 GN=TIA1 PE=1 SV=3	0.106	2	4	0.966893	0.0583016	0.0583016
Q96T60	Bifunctional polynucleotide phosphatase/kinase OS=Homo sapiens OX=9606 GN=PNKP PE=1 SV=1	0.027	1	1	0.928209	0.0216161	0.0216161
Q7Z6L1	Tectonin beta-propeller repeat-containing protein 1 OS=Homo sapiens OX=9606 GN=TECPR1 PE=1 SV=1	0.012	1	1	0.969499	0.266356	0.266356
Q96JB2	Conserved oligomeric Golgi complex subunit 3 OS=Homo sapiens OX=9606 GN=COG3 PE=1 SV=3	0.03	2	4	1.2579	0.0132301	0.0132301
Q96BJ8	Engulfment and cell motility protein 3 OS=Homo sapiens OX=9606 GN=ELMO3 PE=1 SV=3	0.204	10	12	1.10016	0.000381343	0.000381343
Q8N668	COMM domain-containing protein 1 OS=Homo sapiens OX=9606 GN=COMMD1 PE=1 SV=1	0.374	5	8	0.973297	0.39833	0.39833
Q9Y4F1	FERM, ARHGEF and pleckstrin domain-containing protein 1 OS=Homo sapiens OX=9606 GN=FARP1 PE=1 SV=1	0.241	19	37	0.967229	0.0184626	0.0184626
P49821	NADH dehydrogenase [ubiquinone] flavoprotein 1, mitochondrial OS=Homo sapiens OX=9606 GN=NDUFV1 PE=1 SV=4	0.157	6	7	1.06819	0.00595762	0.00595762
O43719	HIV Tat-specific factor 1 OS=Homo sapiens OX=9606 GN=HTATSF1 PE=1 SV=1	0.103	6	8	1.24047	0.000244335	0.000244335
Q9UJF2	Ras GTPase-activating protein nGAP OS=Homo sapiens OX=9606 GN=RASAL2 PE=1 SV=2	0.043	3	3	1.08659	0.0196654	0.0196654
Q14103	Heterogeneous nuclear ribonucleoprotein D0 OS=Homo sapiens OX=9606 GN=HNRNPD PE=1 SV=1	0.242	9	35	0.960413	0.0829876	0.0829876
Q96KV7	WD repeat-containing protein 90 OS=Homo sapiens OX=9606 GN=WDR90 PE=1 SV=2	0.007	1	1	0.921003	0.120737	0.120737
O00214	Galectin-8 OS=Homo sapiens OX=9606 GN=LGALS8 PE=1 SV=4	0.088	3	3	0.922724	0.0117596	0.0117596
Q9UKE5	TRAF2 and NCK-interacting protein kinase OS=Homo sapiens OX=9606 GN=TNIK PE=1 SV=1	0.304	26	80	0.559681	1.10836e-13	1.10836e-13
P53990	IST1 homolog OS=Homo sapiens OX=9606 GN=IST1 PE=1 SV=1	0.412	14	38	0.519744	4.58684e-10	4.58684e-10
Q96PY5	Formin-like protein 2 OS=Homo sapiens OX=9606 GN=FMNL2 PE=1 SV=3	0.107	10	18	0.832243	9.31648e-08	9.31648e-08
Q8NCA5	Protein FAM98A OS=Homo sapiens OX=9606 GN=FAM98A PE=1 SV=2	0.197	5	11	1.07883	0.000348705	0.000348705
Q14344	Guanine nucleotide-binding protein subunit alpha-13 OS=Homo sapiens OX=9606 GN=GNA13 PE=1 SV=2	0.528	17	74	1.02266	0.0147243	0.0147243
Q6P996	Pyridoxal-dependent decarboxylase domain-containing protein 1 OS=Homo sapiens OX=9606 GN=PDXDC1 PE=1 SV=2	0.108	6	10	1.15951	4.47427e-07	4.47427e-07
Q9UI26	Importin-11 OS=Homo sapiens OX=9606 GN=IPO11 PE=1 SV=1	0.144	11	15	1.1839	5.74125e-05	5.74125e-05
Q9Y6G9	Cytoplasmic dynein 1 light intermediate chain 1 OS=Homo sapiens OX=9606 GN=DYNC1LI1 PE=1 SV=3	0.4	14	25	1.25961	1.48292e-08	1.48292e-08
P51114	RNA-binding protein FXR1 OS=Homo sapiens OX=9606 GN=FXR1 PE=1 SV=3	0.201	9	20	1.0925	0.000328422	0.000328422
P98082	Disabled homolog 2 OS=Homo sapiens OX=9606 GN=DAB2 PE=1 SV=3	0.044	3	4	0.965319	0.178268	0.178268
Q9Y4K0	Lysyl oxidase homolog 2 OS=Homo sapiens OX=9606 GN=LOXL2 PE=1 SV=1	0.326	19	59	0.852188	3.36299e-08	3.36299e-08
Q3MHD2	Protein LSM12 OS=Homo sapiens OX=9606 GN=LSM12 PE=1 SV=2	0.154	3	6	1.05526	0.247487	0.247487
Q9H7P6	Multivesicular body subunit 12B OS=Homo sapiens OX=9606 GN=MVB12B PE=1 SV=2	0.351	7	13	0.478337	4.26292e-15	4.26292e-15
P17252	Protein kinase C alpha type OS=Homo sapiens OX=9606 GN=PRKCA PE=1 SV=4	0.141	7	10	1.03161	0.098793	0.098793
P35268	60S ribosomal protein L22 OS=Homo sapiens OX=9606 GN=RPL22 PE=1 SV=2	0.188	2	10	0.796387	2.15305e-08	2.15305e-08
Q9NQT5	Exosome complex component RRP40 OS=Homo sapiens OX=9606 GN=EXOSC3 PE=1 SV=3	0.335	6	7	1.31331	6.38655e-06	6.38655e-06
P24347	Stromelysin-3 OS=Homo sapiens OX=9606 GN=MMP11 PE=1 SV=3	0.205	7	8	0.850585	4.29891e-05	4.29891e-05
Q9C005	Protein dpy-30 homolog OS=Homo sapiens OX=9606 GN=DPY30 PE=1 SV=1	0.162	1	2	0.884929	0.00130846	0.00130846
Q14BN4	Sarcolemmal membrane-associated protein OS=Homo sapiens OX=9606 GN=SLMAP PE=1 SV=1	0.052	2	2	1.01368	0.529804	0.529804
P54646	5'-AMP-activated protein kinase catalytic subunit alpha-2 OS=Homo sapiens OX=9606 GN=PRKAA2 PE=1 SV=2	0.134	1	13	1.13587	0.000646778	0.000646778
P78549	Endonuclease III-like protein 1 OS=Homo sapiens OX=9606 GN=NTHL1 PE=1 SV=2	0.054	1	1	1.2074	0.00276892	0.00276892
Q16629	Serine/arginine-rich splicing factor 7 OS=Homo sapiens OX=9606 GN=SRSF7 PE=1 SV=1	0.218	4	12	0.933081	0.00260755	0.00260755
Q04912	Macrophage-stimulating protein receptor OS=Homo sapiens OX=9606 GN=MST1R PE=1 SV=3	0.156	16	28	1.04606	0.000359358	0.000359358
Q6UXN9	WD repeat-containing protein 82 OS=Homo sapiens OX=9606 GN=WDR82 PE=1 SV=1	0.457	11	22	1.44755	3.40207e-07	3.40207e-07
O95777	U6 snRNA-associated Sm-like protein LSm8 OS=Homo sapiens OX=9606 GN=LSM8 PE=1 SV=3	0.344	3	5	0.942549	0.0322962	0.0322962
O95747	Serine/threonine-protein kinase OSR1 OS=Homo sapiens OX=9606 GN=OXSR1 PE=1 SV=1	0.249	9	24	1.00231	0.865947	0.865947
Q7Z2Z2	Elongation factor-like GTPase 1 OS=Homo sapiens OX=9606 GN=EFL1 PE=1 SV=2	0.032	3	4	1.12018	7.66094e-05	7.66094e-05
Q9H8M5	Metal transporter CNNM2 OS=Homo sapiens OX=9606 GN=CNNM2 PE=1 SV=2	0.123	7	13	0.870912	3.46748e-05	3.46748e-05
Q8IXK2	Polypeptide N-acetylgalactosaminyltransferase 12 OS=Homo sapiens OX=9606 GN=GALNT12 PE=1 SV=3	0.01	1	1	0.864785	0.0141596	0.0141596
Q6PKG0	La-related protein 1 OS=Homo sapiens OX=9606 GN=LARP1 PE=1 SV=2	0.062	5	8	0.92972	0.00513139	0.00513139
Q96G03	Phosphopentomutase OS=Homo sapiens OX=9606 GN=PGM2 PE=1 SV=4	0.328	17	26	1.08713	1.79345e-07	1.79345e-07
Q9H6H4	Receptor expression-enhancing protein 4 OS=Homo sapiens OX=9606 GN=REEP4 PE=1 SV=1	0.078	2	3	1.01483	0.699395	0.699395
Q9UJM3	ERBB receptor feedback inhibitor 1 OS=Homo sapiens OX=9606 GN=ERRFI1 PE=1 SV=1	0.017	1	1	0.94089	0.149855	0.149855
Q9BVS4	Serine/threonine-protein kinase RIO2 OS=Homo sapiens OX=9606 GN=RIOK2 PE=1 SV=2	0.022	1	1	0.697175	7.78638e-05	7.78638e-05
Q92876	Kallikrein-6 OS=Homo sapiens OX=9606 GN=KLK6 PE=1 SV=1	0.176	3	4	1.54231	1.82683e-09	1.82683e-09
O94763	Unconventional prefoldin RPB5 interactor 1 OS=Homo sapiens OX=9606 GN=URI1 PE=1 SV=3	0.073	3	5	1.01107	0.683219	0.683219
Q8N122	Regulatory-associated protein of mTOR OS=Homo sapiens OX=9606 GN=RPTOR PE=1 SV=1	0.045	4	5	1.22754	2.45188e-06	2.45188e-06
Q96IJ6	Mannose-1-phosphate guanyltransferase alpha OS=Homo sapiens OX=9606 GN=GMPPA PE=1 SV=1	0.257	8	13	1.07832	7.5435e-06	7.5435e-06
Q9NQC7	Ubiquitin carboxyl-terminal hydrolase CYLD OS=Homo sapiens OX=9606 GN=CYLD PE=1 SV=1	0.008	1	1	0.922292	0.00396875	0.00396875
Q9H477	Ribokinase OS=Homo sapiens OX=9606 GN=RBKS PE=1 SV=1	0.09	3	3	0.959746	0.143029	0.143029
Q9NRN7	L-aminoadipate-semialdehyde dehydrogenase-phosphopantetheinyl transferase OS=Homo sapiens OX=9606 GN=AASDHPPT PE=1 SV=2	0.256	7	9	0.995983	0.642702	0.642702
P22626	Heterogeneous nuclear ribonucleoproteins A2/B1 OS=Homo sapiens OX=9606 GN=HNRNPA2B1 PE=1 SV=2	0.473	14	39	0.880322	1.01642e-05	1.01642e-05
P49257	Protein ERGIC-53 OS=Homo sapiens OX=9606 GN=LMAN1 PE=1 SV=2	0.051	3	4	1.0576	0.176629	0.176629
Q96T76	MMS19 nucleotide excision repair protein homolog OS=Homo sapiens OX=9606 GN=MMS19 PE=1 SV=2	0.163	13	20	1.20738	2.19549e-07	2.19549e-07
P43307	Translocon-associated protein subunit alpha OS=Homo sapiens OX=9606 GN=SSR1 PE=1 SV=3	0.08	2	5	1.16146	0.000455907	0.000455907
O95294	RasGAP-activating-like protein 1 OS=Homo sapiens OX=9606 GN=RASAL1 PE=1 SV=3	0.086	6	8	1.19779	2.3606e-05	2.3606e-05
Q9UKA9	Polypyrimidine tract-binding protein 2 OS=Homo sapiens OX=9606 GN=PTBP2 PE=1 SV=1	0.026	1	7	0.824208	0.00283619	0.00283619
P17480	Nucleolar transcription factor 1 OS=Homo sapiens OX=9606 GN=UBTF PE=1 SV=1	0.055	3	3	0.84991	1.14662e-05	1.14662e-05
Q9GZS3	WD repeat-containing protein 61 OS=Homo sapiens OX=9606 GN=WDR61 PE=1 SV=1	0.377	7	11	1.23707	1.04748e-06	1.04748e-06
P25942	Tumor necrosis factor receptor superfamily member 5 OS=Homo sapiens OX=9606 GN=CD40 PE=1 SV=1	0.235	4	5	0.972095	0.267918	0.267918
P13489	Ribonuclease inhibitor OS=Homo sapiens OX=9606 GN=RNH1 PE=1 SV=2	0.488	14	27	1.07506	0.000102635	0.000102635
Q9H4M9	EH domain-containing protein 1 OS=Homo sapiens OX=9606 GN=EHD1 PE=1 SV=2	0.803	24	185	1.03384	0.000399419	0.000399419
Q96EX1	Small integral membrane protein 12 OS=Homo sapiens OX=9606 GN=SMIM12 PE=1 SV=3	0.109	1	1	1.58991	2.14076e-07	2.14076e-07
Q9H2C0	Gigaxonin OS=Homo sapiens OX=9606 GN=GAN PE=1 SV=1	0.107	5	8	1.08494	0.000513132	0.000513132
Q9Y4K4	Mitogen-activated protein kinase kinase kinase kinase 5 OS=Homo sapiens OX=9606 GN=MAP4K5 PE=1 SV=2	0.034	3	3	0.940466	0.0139208	0.0139208
Q92871	Phosphomannomutase 1 OS=Homo sapiens OX=9606 GN=PMM1 PE=1 SV=2	0.115	2	2	1.13845	1.72484e-05	1.72484e-05
Q14457	Beclin-1 OS=Homo sapiens OX=9606 GN=BECN1 PE=1 SV=2	0.016	1	1	1.07021	0.0106628	0.0106628
Q86YQ8	Copine-8 OS=Homo sapiens OX=9606 GN=CPNE8 PE=1 SV=2	0.5	19	63	0.637176	7.55276e-12	7.55276e-12
Q86W34	Archaemetzincin-2 OS=Homo sapiens OX=9606 GN=AMZ2 PE=2 SV=2	0.031	1	1	1.2972	5.34561e-08	5.34561e-08
Q9BZK7	F-box-like/WD repeat-containing protein TBL1XR1 OS=Homo sapiens OX=9606 GN=TBL1XR1 PE=1 SV=1	0.208	6	8	0.919947	0.000619089	0.000619089
Q92879	CUGBP Elav-like family member 1 OS=Homo sapiens OX=9606 GN=CELF1 PE=1 SV=2	0.107	4	4	1.10578	0.000222771	0.000222771
Q7Z406	Myosin-14 OS=Homo sapiens OX=9606 GN=MYH14 PE=1 SV=2	0.252	35	79	1.15615	5.28063e-07	5.28063e-07
Q9Y487	V-type proton ATPase 116 kDa subunit a 2 OS=Homo sapiens OX=9606 GN=ATP6V0A2 PE=1 SV=2	0.044	3	4	0.974161	0.303825	0.303825
P29144	Tripeptidyl-peptidase 2 OS=Homo sapiens OX=9606 GN=TPP2 PE=1 SV=4	0.386	40	88	1.39144	6.23782e-14	6.23782e-14
O60716	Catenin delta-1 OS=Homo sapiens OX=9606 GN=CTNND1 PE=1 SV=1	0.474	37	167	0.900478	2.24247e-08	2.24247e-08
Q04323	UBX domain-containing protein 1 OS=Homo sapiens OX=9606 GN=UBXN1 PE=1 SV=2	0.215	5	9	1.04441	0.0208365	0.0208365
Q8NDA8	Maestro heat-like repeat-containing protein family member 1 OS=Homo sapiens OX=9606 GN=MROH1 PE=2 SV=3	0.049	7	8	1.21224	2.74323e-06	2.74323e-06
Q9UL03	Integrator complex subunit 6 OS=Homo sapiens OX=9606 GN=INTS6 PE=1 SV=1	0.101	6	7	1.48224	8.5831e-08	8.5831e-08
P36969	Phospholipid hydroperoxide glutathione peroxidase OS=Homo sapiens OX=9606 GN=GPX4 PE=1 SV=3	0.213	4	5	1.01938	0.640134	0.640134
Q96JI7	Spatacsin OS=Homo sapiens OX=9606 GN=SPG11 PE=1 SV=3	0.009	2	2	0.699578	0.00781573	0.00781573
Q9NQX4	Unconventional myosin-Vc OS=Homo sapiens OX=9606 GN=MYO5C PE=1 SV=2	0.012	1	2	0.505947	3.28845e-05	3.28845e-05
Q9UKV8	Protein argonaute-2 OS=Homo sapiens OX=9606 GN=AGO2 PE=1 SV=3	0.121	5	14	1.00552	0.741989	0.741989
Q8N7R7	Cyclin-Y-like protein 1 OS=Homo sapiens OX=9606 GN=CCNYL1 PE=1 SV=2	0.103	2	7	1.13183	7.92732e-05	7.92732e-05
O43896	Kinesin-like protein KIF1C OS=Homo sapiens OX=9606 GN=KIF1C PE=1 SV=3	0.103	6	13	1.0902	0.000653434	0.000653434
Q99611	Selenide, water dikinase 2 OS=Homo sapiens OX=9606 GN=SEPHS2 PE=1 SV=3	0.033	1	1	0.96133	0.0871659	0.0871659
Q13489	Baculoviral IAP repeat-containing protein 3 OS=Homo sapiens OX=9606 GN=BIRC3 PE=1 SV=2	0.015	1	1	0.783333	2.21345e-06	2.21345e-06
P13645	Keratin, type I cytoskeletal 10 OS=Homo sapiens OX=9606 GN=KRT10 PE=1 SV=6	0.327	14	45	1.07967	0.217965	0.217965
O43290	U4/U6.U5 tri-snRNP-associated protein 1 OS=Homo sapiens OX=9606 GN=SART1 PE=1 SV=1	0.034	2	2	0.902842	8.79622e-06	8.79622e-06
Q99538	Legumain OS=Homo sapiens OX=9606 GN=LGMN PE=1 SV=1	0.039	1	1	1.02206	0.917068	0.917068
P51798	H(+)/Cl(-) exchange transporter 7 OS=Homo sapiens OX=9606 GN=CLCN7 PE=1 SV=2	0.056	4	4	1.16804	0.00162092	0.00162092
Q8WX92	Negative elongation factor B OS=Homo sapiens OX=9606 GN=NELFB PE=1 SV=1	0.136	6	10	1.39194	1.53898e-07	1.53898e-07
P20674	Cytochrome c oxidase subunit 5A, mitochondrial OS=Homo sapiens OX=9606 GN=COX5A PE=1 SV=2	0.273	4	6	0.98252	0.157401	0.157401
Q9H1B5	Xylosyltransferase 2 OS=Homo sapiens OX=9606 GN=XYLT2 PE=1 SV=2	0.025	2	2	0.953657	0.0236221	0.0236221
Q92626	Peroxidasin homolog OS=Homo sapiens OX=9606 GN=PXDN PE=1 SV=2	0.154	16	22	0.924466	7.79811e-06	7.79811e-06
P04003	C4b-binding protein alpha chain OS=Homo sapiens OX=9606 GN=C4BPA PE=1 SV=2	0.013	1	2	0.833188	2.76111e-07	2.76111e-07
P52888	Thimet oligopeptidase OS=Homo sapiens OX=9606 GN=THOP1 PE=1 SV=2	0.199	12	14	1.0761	0.00013349	0.00013349
Q9NX00	Transmembrane protein 160 OS=Homo sapiens OX=9606 GN=TMEM160 PE=1 SV=1	0.037	1	1	1.06027	0.0772331	0.0772331
Q9NUE0	Palmitoyltransferase ZDHHC18 OS=Homo sapiens OX=9606 GN=ZDHHC18 PE=1 SV=2	0.173	5	8	0.969694	0.0165552	0.0165552
O60306	RNA helicase aquarius OS=Homo sapiens OX=9606 GN=AQR PE=1 SV=4	0.096	9	9	1.41555	6.03371e-11	6.03371e-11
O95373	Importin-7 OS=Homo sapiens OX=9606 GN=IPO7 PE=1 SV=1	0.237	18	39	1.00296	0.901047	0.901047
A6NDB9	Paralemmin-3 OS=Homo sapiens OX=9606 GN=PALM3 PE=1 SV=2	0.045	2	3	0.76195	2.27759e-06	2.27759e-06
P0CG47	Polyubiquitin-B OS=Homo sapiens OX=9606 GN=UBB PE=1 SV=1	0.336	1	150	0.464939	3.61149e-08	3.61149e-08
O60779	Thiamine transporter 1 OS=Homo sapiens OX=9606 GN=SLC19A2 PE=1 SV=2	0.028	1	1	0.80098	0.00310618	0.00310618
Q6UXI9	Nephronectin OS=Homo sapiens OX=9606 GN=NPNT PE=2 SV=3	0.088	4	5	0.86796	0.000625787	0.000625787
Q9Y239	Nucleotide-binding oligomerization domain-containing protein 1 OS=Homo sapiens OX=9606 GN=NOD1 PE=1 SV=1	0.007	1	2	0.77741	1.92938e-05	1.92938e-05
Q6RFH5	WD repeat-containing protein 74 OS=Homo sapiens OX=9606 GN=WDR74 PE=1 SV=1	0.158	5	6	0.90851	0.00118076	0.00118076
Q15147	1-phosphatidylinositol 4,5-bisphosphate phosphodiesterase beta-4 OS=Homo sapiens OX=9606 GN=PLCB4 PE=1 SV=3	0.048	4	4	0.877613	0.000212401	0.000212401
O95714	E3 ubiquitin-protein ligase HERC2 OS=Homo sapiens OX=9606 GN=HERC2 PE=1 SV=2	0.009	4	4	1.0745	0.0130947	0.0130947
Q9H1V8	Sodium-dependent neutral amino acid transporter SLC6A17 OS=Homo sapiens OX=9606 GN=SLC6A17 PE=1 SV=3	0.048	2	2	1.03933	0.221648	0.221648
Q07954	Prolow-density lipoprotein receptor-related protein 1 OS=Homo sapiens OX=9606 GN=LRP1 PE=1 SV=2	0.009	4	4	0.978706	0.497705	0.497705
P62826	GTP-binding nuclear protein Ran OS=Homo sapiens OX=9606 GN=RAN PE=1 SV=3	0.505	13	72	1.35529	1.08898e-08	1.08898e-08
P50895	Basal cell adhesion molecule OS=Homo sapiens OX=9606 GN=BCAM PE=1 SV=2	0.32	13	22	0.995094	0.560256	0.560256
Q15418	Ribosomal protein S6 kinase alpha-1 OS=Homo sapiens OX=9606 GN=RPS6KA1 PE=1 SV=2	0.332	13	37	1.05396	1.76368e-07	1.76368e-07
Q15438	Cytohesin-1 OS=Homo sapiens OX=9606 GN=CYTH1 PE=1 SV=1	0.045	2	4	1.06137	0.0267125	0.0267125
Q9BQI0	Allograft inflammatory factor 1-like OS=Homo sapiens OX=9606 GN=AIF1L PE=1 SV=1	0.353	5	7	0.848161	0.00017648	0.00017648
Q9UBL6	Copine-7 OS=Homo sapiens OX=9606 GN=CPNE7 PE=1 SV=1	0.321	16	34	1.18094	3.25131e-07	3.25131e-07
Q9H467	CUE domain-containing protein 2 OS=Homo sapiens OX=9606 GN=CUEDC2 PE=1 SV=1	0.031	1	1	0.826501	6.14627e-06	6.14627e-06
Q96A59	MARVEL domain-containing protein 3 OS=Homo sapiens OX=9606 GN=MARVELD3 PE=2 SV=3	0.16	5	13	0.734676	1.21012e-07	1.21012e-07
Q9Y6Y8	SEC23-interacting protein OS=Homo sapiens OX=9606 GN=SEC23IP PE=1 SV=1	0.232	17	33	1.22983	2.31468e-09	2.31468e-09
O00267	Transcription elongation factor SPT5 OS=Homo sapiens OX=9606 GN=SUPT5H PE=1 SV=1	0.17	15	21	1.34335	1.65126e-09	1.65126e-09
Q92824	Proprotein convertase subtilisin/kexin type 5 OS=Homo sapiens OX=9606 GN=PCSK5 PE=1 SV=4	0.038	6	10	1.19885	1.29949e-06	1.29949e-06
O75976	Carboxypeptidase D OS=Homo sapiens OX=9606 GN=CPD PE=1 SV=2	0.17	20	35	0.875352	3.90556e-09	3.90556e-09
P35080	Profilin-2 OS=Homo sapiens OX=9606 GN=PFN2 PE=1 SV=3	0.279	5	12	0.9787	0.359233	0.359233
Q6P587	Acylpyruvase FAHD1, mitochondrial OS=Homo sapiens OX=9606 GN=FAHD1 PE=1 SV=2	0.241	3	5	1.02864	0.0956896	0.0956896
O94985	Calsyntenin-1 OS=Homo sapiens OX=9606 GN=CLSTN1 PE=1 SV=1	0.059	5	7	0.734525	5.10263e-10	5.10263e-10
O94822	E3 ubiquitin-protein ligase listerin OS=Homo sapiens OX=9606 GN=LTN1 PE=1 SV=6	0.003	1	1	0.910922	0.0360955	0.0360955
P62328	Thymosin beta-4 OS=Homo sapiens OX=9606 GN=TMSB4X PE=1 SV=2	0.295	1	1	0.837094	0.0578023	0.0578023
Q96EE3	Nucleoporin SEH1 OS=Homo sapiens OX=9606 GN=SEH1L PE=1 SV=3	0.119	3	5	1.18722	1.37501e-06	1.37501e-06
O95471	Claudin-7 OS=Homo sapiens OX=9606 GN=CLDN7 PE=1 SV=4	0.156	2	14	0.961197	0.0555358	0.0555358
P60900	Proteasome subunit alpha type-6 OS=Homo sapiens OX=9606 GN=PSMA6 PE=1 SV=1	0.52	12	29	1.14418	5.36926e-07	5.36926e-07
P53634	Dipeptidyl peptidase 1 OS=Homo sapiens OX=9606 GN=CTSC PE=1 SV=2	0.024	1	2	1.01424	0.466019	0.466019
O95716	Ras-related protein Rab-3D OS=Homo sapiens OX=9606 GN=RAB3D PE=1 SV=1	0.164	3	8	1.12582	0.00084446	0.00084446
Q92989	Polyribonucleotide 5'-hydroxyl-kinase Clp1 OS=Homo sapiens OX=9606 GN=CLP1 PE=1 SV=1	0.016	1	1	1.33262	0.0162745	0.0162745
Q6Y1H2	Very-long-chain (3R)-3-hydroxyacyl-CoA dehydratase 2 OS=Homo sapiens OX=9606 GN=HACD2 PE=1 SV=1	0.039	1	1	1.09204	0.000529155	0.000529155
O14910	Protein lin-7 homolog A OS=Homo sapiens OX=9606 GN=LIN7A PE=1 SV=2	0.33	2	13	0.860469	7.0239e-08	7.0239e-08
P21860	Receptor tyrosine-protein kinase erbB-3 OS=Homo sapiens OX=9606 GN=ERBB3 PE=1 SV=1	0.013	1	1	0.758542	1.52261e-05	1.52261e-05
Q9BRX2	Protein pelota homolog OS=Homo sapiens OX=9606 GN=PELO PE=1 SV=2	0.104	3	4	1.01289	0.457061	0.457061
Q9H0R4	Haloacid dehalogenase-like hydrolase domain-containing protein 2 OS=Homo sapiens OX=9606 GN=HDHD2 PE=1 SV=1	0.162	3	4	1.03718	0.262482	0.262482
Q9UH65	Switch-associated protein 70 OS=Homo sapiens OX=9606 GN=SWAP70 PE=1 SV=1	0.166	6	9	0.930001	3.13768e-05	3.13768e-05
P50897	Palmitoyl-protein thioesterase 1 OS=Homo sapiens OX=9606 GN=PPT1 PE=1 SV=1	0.049	1	2	1.46717	4.02512e-09	4.02512e-09
Q9Y6L7	Tolloid-like protein 2 OS=Homo sapiens OX=9606 GN=TLL2 PE=1 SV=1	0.051	1	13	0.815058	0.000131429	0.000131429
Q9NX01	Thioredoxin-like protein 4B OS=Homo sapiens OX=9606 GN=TXNL4B PE=1 SV=1	0.054	1	1	0.96857	0.117069	0.117069
P28290	Protein ITPRID2 OS=Homo sapiens OX=9606 GN=ITPRID2 PE=1 SV=3	0.129	14	19	1.02733	0.119854	0.119854
O15440	ATP-binding cassette sub-family C member 5 OS=Homo sapiens OX=9606 GN=ABCC5 PE=1 SV=2	0.015	2	2	0.818508	0.000212593	0.000212593
Q86W92	Liprin-beta-1 OS=Homo sapiens OX=9606 GN=PPFIBP1 PE=1 SV=2	0.291	24	42	1.04024	7.04029e-06	7.04029e-06
Q96M83	Coiled-coil domain-containing protein 7 OS=Homo sapiens OX=9606 GN=CCDC7 PE=1 SV=3	0.005	1	2	0.611015	3.08026e-07	3.08026e-07
Q13093	Platelet-activating factor acetylhydrolase OS=Homo sapiens OX=9606 GN=PLA2G7 PE=1 SV=1	0.018	1	2	1.00654	0.762299	0.762299
Q14247	Src substrate cortactin OS=Homo sapiens OX=9606 GN=CTTN PE=1 SV=2	0.185	10	22	0.797976	2.96924e-09	2.96924e-09
P24666	Low molecular weight phosphotyrosine protein phosphatase OS=Homo sapiens OX=9606 GN=ACP1 PE=1 SV=3	0.551	7	13	0.994429	0.576737	0.576737
O75884	Serine hydrolase RBBP9 OS=Homo sapiens OX=9606 GN=RBBP9 PE=1 SV=2	0.188	2	3	1.18729	2.3219e-06	2.3219e-06
Q0D2K0	Magnesium transporter NIPA4 OS=Homo sapiens OX=9606 GN=NIPAL4 PE=1 SV=4	0.017	1	1	0.897547	0.0941997	0.0941997
P48444	Coatomer subunit delta OS=Homo sapiens OX=9606 GN=ARCN1 PE=1 SV=1	0.325	13	22	1.1595	1.59585e-07	1.59585e-07
Q13472	DNA topoisomerase 3-alpha OS=Homo sapiens OX=9606 GN=TOP3A PE=1 SV=1	0.014	1	1	1.13976	0.00100161	0.00100161
Q9P2M7	Cingulin OS=Homo sapiens OX=9606 GN=CGN PE=1 SV=3	0.057	6	6	0.741163	3.8675e-09	3.8675e-09
M0R2J8	Doublecortin domain-containing protein 1 OS=Homo sapiens OX=9606 GN=DCDC1 PE=1 SV=1	0.003	1	1	0.552918	3.48294e-06	3.48294e-06
Q9C0H2	Protein tweety homolog 3 OS=Homo sapiens OX=9606 GN=TTYH3 PE=1 SV=3	0.203	9	18	0.601231	2.6742e-10	2.6742e-10
Q8NI27	THO complex subunit 2 OS=Homo sapiens OX=9606 GN=THOC2 PE=1 SV=2	0.038	6	7	1.39732	3.76445e-10	3.76445e-10
Q96G46	tRNA-dihydrouridine(47) synthase [NAD(P)(+)]-like OS=Homo sapiens OX=9606 GN=DUS3L PE=1 SV=2	0.043	1	1	2.44843	1.21639e-10	1.21639e-10
Q12860	Contactin-1 OS=Homo sapiens OX=9606 GN=CNTN1 PE=1 SV=1	0.214	17	26	0.90831	7.9609e-05	7.9609e-05
O94979	Protein transport protein Sec31A OS=Homo sapiens OX=9606 GN=SEC31A PE=1 SV=3	0.189	17	25	1.32191	4.91123e-09	4.91123e-09
Q86YD5	Low-density lipoprotein receptor class A domain-containing protein 3 OS=Homo sapiens OX=9606 GN=LDLRAD3 PE=1 SV=3	0.026	1	2	0.793398	0.00196661	0.00196661
Q13526	Peptidyl-prolyl cis-trans isomerase NIMA-interacting 1 OS=Homo sapiens OX=9606 GN=PIN1 PE=1 SV=1	0.374	4	8	0.829765	1.97889e-06	1.97889e-06
P20273	B-cell receptor CD22 OS=Homo sapiens OX=9606 GN=CD22 PE=1 SV=2	0.009	1	1	0.789861	1.79104e-06	1.79104e-06
Q6I9Y2	THO complex subunit 7 homolog OS=Homo sapiens OX=9606 GN=THOC7 PE=1 SV=3	0.049	1	1	1.17092	9.95036e-07	9.95036e-07
Q8NBP7	Proprotein convertase subtilisin/kexin type 9 OS=Homo sapiens OX=9606 GN=PCSK9 PE=1 SV=3	0.095	4	8	0.734627	2.90116e-08	2.90116e-08
Q8WZ42	Titin OS=Homo sapiens OX=9606 GN=TTN PE=1 SV=4	0.001	3	5	0.589228	0.00030932	0.00030932
P19525	Interferon-induced, double-stranded RNA-activated protein kinase OS=Homo sapiens OX=9606 GN=EIF2AK2 PE=1 SV=2	0.162	8	10	1.3809	6.54849e-10	6.54849e-10
O00339	Matrilin-2 OS=Homo sapiens OX=9606 GN=MATN2 PE=1 SV=4	0.014	1	1	0.975925	0.514524	0.514524
O15534	Period circadian protein homolog 1 OS=Homo sapiens OX=9606 GN=PER1 PE=1 SV=2	0.012	1	1	1.02713	0.286937	0.286937
P23246	Splicing factor, proline- and glutamine-rich OS=Homo sapiens OX=9606 GN=SFPQ PE=1 SV=2	0.218	12	32	1.10624	8.01544e-07	8.01544e-07
Q9BVQ7	Ribosome biogenesis protein SPATA5L1 OS=Homo sapiens OX=9606 GN=SPATA5L1 PE=1 SV=2	0.057	4	6	1.17727	5.26566e-05	5.26566e-05
O60220	Mitochondrial import inner membrane translocase subunit Tim8 A OS=Homo sapiens OX=9606 GN=TIMM8A PE=1 SV=1	0.381	3	8	1.21431	2.70509e-06	2.70509e-06
Q5T3U5	ATP-binding cassette sub-family C member 10 OS=Homo sapiens OX=9606 GN=ABCC10 PE=1 SV=1	0.025	3	3	1.3984	1.98338e-05	1.98338e-05
P39656	Dolichyl-diphosphooligosaccharide--protein glycosyltransferase 48 kDa subunit OS=Homo sapiens OX=9606 GN=DDOST PE=1 SV=4	0.178	6	8	1.18783	4.82176e-06	4.82176e-06
Q86VS8	Protein Hook homolog 3 OS=Homo sapiens OX=9606 GN=HOOK3 PE=1 SV=2	0.036	2	2	0.843613	0.000319589	0.000319589
Q9Y6K9	NF-kappa-B essential modulator OS=Homo sapiens OX=9606 GN=IKBKG PE=1 SV=2	0.107	4	5	0.776216	0.000395214	0.000395214
Q9UKZ9	Procollagen C-endopeptidase enhancer 2 OS=Homo sapiens OX=9606 GN=PCOLCE2 PE=1 SV=1	0.063	2	3	0.99357	0.211918	0.211918
Q8TBM8	DnaJ homolog subfamily B member 14 OS=Homo sapiens OX=9606 GN=DNAJB14 PE=1 SV=1	0.026	1	6	0.623424	8.60514e-08	8.60514e-08
Q9BS26	Endoplasmic reticulum resident protein 44 OS=Homo sapiens OX=9606 GN=ERP44 PE=1 SV=1	0.197	7	11	1.26313	1.96151e-06	1.96151e-06
Q9Y5P6	Mannose-1-phosphate guanyltransferase beta OS=Homo sapiens OX=9606 GN=GMPPB PE=1 SV=2	0.192	6	10	1.06383	0.00165232	0.00165232
P26583	High mobility group protein B2 OS=Homo sapiens OX=9606 GN=HMGB2 PE=1 SV=2	0.306	4	8	0.862787	0.000402159	0.000402159
P50748	Kinetochore-associated protein 1 OS=Homo sapiens OX=9606 GN=KNTC1 PE=1 SV=1	0.016	3	3	0.959584	0.14844	0.14844
Q9NRW3	enzyme APOBEC-3C OS=Homo sapiens OX=9606 GN=APOBEC3C PE=1 SV=2	0.326	4	5	1.38983	6.71646e-07	6.71646e-07
Q96DT7	Zinc finger and BTB domain-containing protein 10 OS=Homo sapiens OX=9606 GN=ZBTB10 PE=1 SV=2	0.009	1	1	0.657285	2.31207e-09	2.31207e-09
Q9P2B2	Prostaglandin F2 receptor negative regulator OS=Homo sapiens OX=9606 GN=PTGFRN PE=1 SV=2	0.469	38	215	0.697757	6.2544e-13	6.2544e-13
Q9UHD2	Serine/threonine-protein kinase TBK1 OS=Homo sapiens OX=9606 GN=TBK1 PE=1 SV=1	0.173	10	16	1.05305	0.00689921	0.00689921
Q9HD42	Charged multivesicular body protein 1a OS=Homo sapiens OX=9606 GN=CHMP1A PE=1 SV=1	0.245	7	15	0.562019	1.46502e-11	1.46502e-11
O15371	Eukaryotic translation initiation factor 3 subunit D OS=Homo sapiens OX=9606 GN=EIF3D PE=1 SV=1	0.343	14	35	1.10808	1.08027e-05	1.08027e-05
P07602	Prosaposin OS=Homo sapiens OX=9606 GN=PSAP PE=1 SV=2	0.162	8	11	1.3205	3.69471e-10	3.69471e-10
Q99988	Growth/differentiation factor 15 OS=Homo sapiens OX=9606 GN=GDF15 PE=1 SV=3	0.289	8	19	1.25852	4.0966e-13	4.0966e-13
Q15043	Metal cation symporter ZIP14 OS=Homo sapiens OX=9606 GN=SLC39A14 PE=1 SV=3	0.136	4	16	0.805002	1.27204e-09	1.27204e-09
Q86VI3	Ras GTPase-activating-like protein IQGAP3 OS=Homo sapiens OX=9606 GN=IQGAP3 PE=1 SV=2	0.113	14	19	0.583967	4.0407e-12	4.0407e-12
Q13574	Diacylglycerol kinase zeta OS=Homo sapiens OX=9606 GN=DGKZ PE=1 SV=4	0.027	2	2	0.907527	0.0074745	0.0074745
P61960	Ubiquitin-fold modifier 1 OS=Homo sapiens OX=9606 GN=UFM1 PE=1 SV=1	0.588	3	4	0.887843	0.000514635	0.000514635
Q92597	Protein NDRG1 OS=Homo sapiens OX=9606 GN=NDRG1 PE=1 SV=1	0.543	12	93	0.996757	0.70956	0.70956
Q14240	Eukaryotic initiation factor 4A-II OS=Homo sapiens OX=9606 GN=EIF4A2 PE=1 SV=2	0.474	7	77	1.03944	0.0541096	0.0541096
O95433	Activator of 90 kDa heat shock protein ATPase homolog 1 OS=Homo sapiens OX=9606 GN=AHSA1 PE=1 SV=1	0.497	13	28	0.947012	8.22149e-06	8.22149e-06
O43818	U3 small nucleolar RNA-interacting protein 2 OS=Homo sapiens OX=9606 GN=RRP9 PE=1 SV=1	0.093	4	6	1.39919	3.34118e-06	3.34118e-06
O43670	BUB3-interacting and GLEBS motif-containing protein ZNF207 OS=Homo sapiens OX=9606 GN=ZNF207 PE=1 SV=1	0.015	1	1	0.933349	0.00647251	0.00647251
Q96SU4	Oxysterol-binding protein-related protein 9 OS=Homo sapiens OX=9606 GN=OSBPL9 PE=1 SV=2	0.075	5	7	0.956171	0.0797248	0.0797248
P57075	Ubiquitin-associated and SH3 domain-containing protein A OS=Homo sapiens OX=9606 GN=UBASH3A PE=1 SV=1	0.015	1	1	0.778826	1.50795e-07	1.50795e-07
Q8IVL1	Neuron navigator 2 OS=Homo sapiens OX=9606 GN=NAV2 PE=1 SV=3	0.01	1	1	1.26095	0.0188779	0.0188779
O15212	Prefoldin subunit 6 OS=Homo sapiens OX=9606 GN=PFDN6 PE=1 SV=1	0.45	7	16	0.814099	2.75667e-09	2.75667e-09
Q8IY81	pre-rRNA 2'-O-ribose RNA methyltransferase FTSJ3 OS=Homo sapiens OX=9606 GN=FTSJ3 PE=1 SV=2	0.024	2	2	0.981204	0.380479	0.380479
Q643R3	Lysophospholipid acyltransferase LPCAT4 OS=Homo sapiens OX=9606 GN=LPCAT4 PE=1 SV=1	0.023	1	1	1.16295	0.0440196	0.0440196
Q02818	Nucleobindin-1 OS=Homo sapiens OX=9606 GN=NUCB1 PE=1 SV=4	0.245	9	9	0.918621	1.10888e-05	1.10888e-05
Q9UK55	Protein Z-dependent protease inhibitor OS=Homo sapiens OX=9606 GN=SERPINA10 PE=1 SV=1	0.023	1	1	0.82281	0.0464294	0.0464294
O95273	Cyclin-D1-binding protein 1 OS=Homo sapiens OX=9606 GN=CCNDBP1 PE=1 SV=2	0.025	1	2	1.16402	0.00429872	0.00429872
P29692	Elongation factor 1-delta OS=Homo sapiens OX=9606 GN=EEF1D PE=1 SV=5	0.491	12	41	0.862333	3.95364e-08	3.95364e-08
Q96ST3	Paired amphipathic helix protein Sin3a OS=Homo sapiens OX=9606 GN=SIN3A PE=1 SV=2	0.049	4	6	1.03011	0.347568	0.347568
Q93008	Probable ubiquitin carboxyl-terminal hydrolase FAF-X OS=Homo sapiens OX=9606 GN=USP9X PE=1 SV=4	0.128	17	41	1.15456	4.93094e-08	4.93094e-08
Q04760	Lactoylglutathione lyase OS=Homo sapiens OX=9606 GN=GLO1 PE=1 SV=4	0.554	12	45	0.935992	0.00848449	0.00848449
Q8TAD8	Smad nuclear-interacting protein 1 OS=Homo sapiens OX=9606 GN=SNIP1 PE=1 SV=1	0.048	1	1	1.07838	0.128722	0.128722
P42574	Caspase-3 OS=Homo sapiens OX=9606 GN=CASP3 PE=1 SV=2	0.022	1	2	0.961615	0.193129	0.193129
Q9Y3L3	SH3 domain-binding protein 1 OS=Homo sapiens OX=9606 GN=SH3BP1 PE=1 SV=3	0.23	12	21	0.87316	1.64473e-07	1.64473e-07
Q8WX93	Palladin OS=Homo sapiens OX=9606 GN=PALLD PE=1 SV=3	0.025	3	5	0.993738	0.683136	0.683136
P52815	39S ribosomal protein L12, mitochondrial OS=Homo sapiens OX=9606 GN=MRPL12 PE=1 SV=2	0.091	2	3	0.885595	6.45417e-05	6.45417e-05
Q86UE4	Protein LYRIC OS=Homo sapiens OX=9606 GN=MTDH PE=1 SV=2	0.014	1	1	0.949612	0.315705	0.315705
Q13620	Cullin-4B OS=Homo sapiens OX=9606 GN=CUL4B PE=1 SV=4	0.21	12	35	1.13478	5.05046e-06	5.05046e-06
P12236	ADP/ATP translocase 3 OS=Homo sapiens OX=9606 GN=SLC25A6 PE=1 SV=4	0.238	4	19	0.960674	0.0178457	0.0178457
P09914	Interferon-induced protein with tetratricopeptide repeats 1 OS=Homo sapiens OX=9606 GN=IFIT1 PE=1 SV=2	0.111	4	4	1.05451	0.248502	0.248502
Q9P0J1	[Pyruvate dehydrogenase [acetyl-transferring]]-phosphatase 1, mitochondrial OS=Homo sapiens OX=9606 GN=PDP1 PE=1 SV=3	0.089	4	6	1.01287	0.564159	0.564159
Q9H792	Inactive tyrosine-protein kinase PEAK1 OS=Homo sapiens OX=9606 GN=PEAK1 PE=1 SV=4	0.018	3	3	0.894519	0.00580111	0.00580111
Q9Y3Z3	Deoxynucleoside triphosphate triphosphohydrolase SAMHD1 OS=Homo sapiens OX=9606 GN=SAMHD1 PE=1 SV=2	0.136	6	7	1.15835	3.54673e-05	3.54673e-05
O14744	Protein arginine N-methyltransferase 5 OS=Homo sapiens OX=9606 GN=PRMT5 PE=1 SV=4	0.279	16	42	1.18337	1.23258e-08	1.23258e-08
Q9NT62	Ubiquitin-like-conjugating enzyme ATG3 OS=Homo sapiens OX=9606 GN=ATG3 PE=1 SV=1	0.14	4	9	0.947205	0.0262822	0.0262822
P35250	Replication factor C subunit 2 OS=Homo sapiens OX=9606 GN=RFC2 PE=1 SV=3	0.229	7	9	0.993077	0.682887	0.682887
P07942	Laminin subunit beta-1 OS=Homo sapiens OX=9606 GN=LAMB1 PE=1 SV=2	0.096	15	19	0.860575	5.95368e-05	5.95368e-05
Q6NUK1	Calcium-binding mitochondrial carrier protein SCaMC-1 OS=Homo sapiens OX=9606 GN=SLC25A24 PE=1 SV=2	0.027	1	1	1.22624	0.000443334	0.000443334
Q9Y3U8	60S ribosomal protein L36 OS=Homo sapiens OX=9606 GN=RPL36 PE=1 SV=3	0.305	5	14	0.92819	0.000427568	0.000427568
Q14197	Peptidyl-tRNA hydrolase ICT1, mitochondrial OS=Homo sapiens OX=9606 GN=MRPL58 PE=1 SV=1	0.058	1	1	0.999643	0.936854	0.936854
Q96JD6	1,5-anhydro-D-fructose reductase OS=Homo sapiens OX=9606 GN=AKR1E2 PE=1 SV=2	0.025	1	1	1.43452	0.000195911	0.000195911
Q9NP77	RNA polymerase II subunit A C-terminal domain phosphatase SSU72 OS=Homo sapiens OX=9606 GN=SSU72 PE=1 SV=1	0.124	2	2	0.955635	0.307135	0.307135
P38646	Stress-70 protein, mitochondrial OS=Homo sapiens OX=9606 GN=HSPA9 PE=1 SV=2	0.374	21	72	1.03458	0.00772848	0.00772848
Q16563	Synaptophysin-like protein 1 OS=Homo sapiens OX=9606 GN=SYPL1 PE=1 SV=1	0.042	1	4	0.973816	0.102208	0.102208
Q9HBR0	Putative sodium-coupled neutral amino acid transporter 10 OS=Homo sapiens OX=9606 GN=SLC38A10 PE=1 SV=2	0.021	1	1	1.29161	1.85028e-07	1.85028e-07
Q9NZW5	Protein PALS2 OS=Homo sapiens OX=9606 GN=PALS2 PE=1 SV=2	0.381	16	24	0.843743	2.38684e-06	2.38684e-06
P60891	Ribose-phosphate pyrophosphokinase 1 OS=Homo sapiens OX=9606 GN=PRPS1 PE=1 SV=2	0.27	3	14	1.11059	0.000346753	0.000346753
P62195	26S proteasome regulatory subunit 8 OS=Homo sapiens OX=9606 GN=PSMC5 PE=1 SV=1	0.608	23	75	1.37904	4.58976e-12	4.58976e-12
Q9H2X0	Chordin OS=Homo sapiens OX=9606 GN=CHRD PE=1 SV=2	0.031	2	2	0.835006	0.000111277	0.000111277
Q8N8Z6	Discoidin, CUB and LCCL domain-containing protein 1 OS=Homo sapiens OX=9606 GN=DCBLD1 PE=1 SV=2	0.013	1	1	0.951238	0.0624885	0.0624885
Q9NTG1	Polycystin family receptor for egg jelly OS=Homo sapiens OX=9606 GN=PKDREJ PE=2 SV=2	0.004	1	1	1.19942	3.87013e-05	3.87013e-05
Q92599	Septin-8 OS=Homo sapiens OX=9606 GN=SEPTIN8 PE=1 SV=4	0.18	4	15	0.946799	0.00647966	0.00647966
P14324	Farnesyl pyrophosphate synthase OS=Homo sapiens OX=9606 GN=FDPS PE=1 SV=4	0.148	6	14	0.932113	0.00407593	0.00407593
Q16595	Frataxin, mitochondrial OS=Homo sapiens OX=9606 GN=FXN PE=1 SV=2	0.114	2	2	0.922705	0.126237	0.126237
Q96AG4	Leucine-rich repeat-containing protein 59 OS=Homo sapiens OX=9606 GN=LRRC59 PE=1 SV=1	0.228	5	10	0.984288	0.252185	0.252185
Q8NHP8	Putative phospholipase B-like 2 OS=Homo sapiens OX=9606 GN=PLBD2 PE=1 SV=2	0.048	3	6	0.964705	0.106115	0.106115
Q13625	Apoptosis-stimulating of p53 protein 2 OS=Homo sapiens OX=9606 GN=TP53BP2 PE=1 SV=2	0.006	1	2	0.74565	1.53696e-06	1.53696e-06
P30038	Delta-1-pyrroline-5-carboxylate dehydrogenase, mitochondrial OS=Homo sapiens OX=9606 GN=ALDH4A1 PE=1 SV=3	0.034	1	1	1.59636	1.49584e-07	1.49584e-07
Q9NXA8	NAD-dependent protein deacylase sirtuin-5, mitochondrial OS=Homo sapiens OX=9606 GN=SIRT5 PE=1 SV=2	0.097	2	2	1.00712	0.849163	0.849163
Q5JSH3	WD repeat-containing protein 44 OS=Homo sapiens OX=9606 GN=WDR44 PE=1 SV=1	0.076	5	5	0.851262	0.00173976	0.00173976
Q01518	Adenylyl cyclase-associated protein 1 OS=Homo sapiens OX=9606 GN=CAP1 PE=1 SV=5	0.476	19	105	0.946815	1.66626e-06	1.66626e-06
Q9UGV2	Protein NDRG3 OS=Homo sapiens OX=9606 GN=NDRG3 PE=1 SV=2	0.403	10	32	0.953279	1.98335e-06	1.98335e-06
Q86X52	Chondroitin sulfate synthase 1 OS=Homo sapiens OX=9606 GN=CHSY1 PE=1 SV=3	0.072	4	4	1.04139	0.374467	0.374467
O76041	Nebulette OS=Homo sapiens OX=9606 GN=NEBL PE=1 SV=1	0.013	1	1	1.00699	0.95325	0.95325
O75881	Cytochrome P450 7B1 OS=Homo sapiens OX=9606 GN=CYP7B1 PE=1 SV=2	0.016	1	1	1.76512	0.000160747	0.000160747
Q9BSW2	EF-hand calcium-binding domain-containing protein 4B OS=Homo sapiens OX=9606 GN=CRACR2A PE=1 SV=2	0.037	1	1	1.01901	0.880351	0.880351
Q96ER3	Protein SAAL1 OS=Homo sapiens OX=9606 GN=SAAL1 PE=1 SV=2	0.036	2	3	1.23211	5.88618e-06	5.88618e-06
Q92804	TATA-binding protein-associated factor 2N OS=Homo sapiens OX=9606 GN=TAF15 PE=1 SV=1	0.041	1	4	1.01637	0.525867	0.525867
Q9NQH7	Xaa-Pro aminopeptidase 3 OS=Homo sapiens OX=9606 GN=XPNPEP3 PE=1 SV=1	0.014	1	4	0.928838	0.000565916	0.000565916
Q9HCJ1	Progressive ankylosis protein homolog OS=Homo sapiens OX=9606 GN=ANKH PE=1 SV=2	0.043	2	2	0.890451	0.00034473	0.00034473
Q9BRA2	Thioredoxin domain-containing protein 17 OS=Homo sapiens OX=9606 GN=TXNDC17 PE=1 SV=1	0.382	4	18	0.903118	1.18696e-05	1.18696e-05
P35527	Keratin, type I cytoskeletal 9 OS=Homo sapiens OX=9606 GN=KRT9 PE=1 SV=3	0.379	17	48	0.904202	0.0332498	0.0332498
Q96B45	BLOC-1-related complex subunit 7 OS=Homo sapiens OX=9606 GN=BORCS7 PE=3 SV=2	0.538	4	5	1.06273	0.0184058	0.0184058
Q13496	Myotubularin OS=Homo sapiens OX=9606 GN=MTM1 PE=1 SV=2	0.123	6	8	1.15783	0.000169589	0.000169589
Q8N573	Oxidation resistance protein 1 OS=Homo sapiens OX=9606 GN=OXR1 PE=1 SV=2	0.026	2	2	0.868729	8.84557e-06	8.84557e-06
Q5SRH9	Tetratricopeptide repeat protein 39A OS=Homo sapiens OX=9606 GN=TTC39A PE=1 SV=1	0.046	1	1	0.905144	0.0143715	0.0143715
Q9H4G0	Band 4.1-like protein 1 OS=Homo sapiens OX=9606 GN=EPB41L1 PE=1 SV=2	0.183	12	20	1.02153	0.018689	0.018689
O75934	Pre-mRNA-splicing factor SPF27 OS=Homo sapiens OX=9606 GN=BCAS2 PE=1 SV=1	0.218	4	5	0.957089	0.0609997	0.0609997
P24864	G1/S-specific cyclin-E1 OS=Homo sapiens OX=9606 GN=CCNE1 PE=1 SV=2	0.034	1	1	0.926992	0.0352512	0.0352512
P34897	Serine hydroxymethyltransferase, mitochondrial OS=Homo sapiens OX=9606 GN=SHMT2 PE=1 SV=3	0.425	15	32	1.43869	1.86996e-08	1.86996e-08
P0C2W1	F-box/SPRY domain-containing protein 1 OS=Homo sapiens OX=9606 GN=FBXO45 PE=1 SV=1	0.073	2	2	1.35653	2.76124e-06	2.76124e-06
P09525	Annexin A4 OS=Homo sapiens OX=9606 GN=ANXA4 PE=1 SV=4	0.574	19	95	1.46567	2.63755e-11	2.63755e-11
Q08378	Golgin subfamily A member 3 OS=Homo sapiens OX=9606 GN=GOLGA3 PE=1 SV=2	0.101	11	12	1.0192	0.0427345	0.0427345
P42356	Phosphatidylinositol 4-kinase alpha OS=Homo sapiens OX=9606 GN=PI4KA PE=1 SV=4	0.161	28	36	1.00962	0.117155	0.117155
Q9P0P0	E3 ubiquitin-protein ligase RNF181 OS=Homo sapiens OX=9606 GN=RNF181 PE=1 SV=1	0.052	1	1	0.929771	0.0623119	0.0623119
O43615	Mitochondrial import inner membrane translocase subunit TIM44 OS=Homo sapiens OX=9606 GN=TIMM44 PE=1 SV=2	0.055	2	3	1.25681	2.48888e-05	2.48888e-05
Q9Y4F3	Meiosis regulator and mRNA stability factor 1 OS=Homo sapiens OX=9606 GN=MARF1 PE=1 SV=6	0.005	1	1	1.06867	0.127433	0.127433
Q66K74	Microtubule-associated protein 1S OS=Homo sapiens OX=9606 GN=MAP1S PE=1 SV=2	0.093	6	7	1.08093	0.00496219	0.00496219
P49755	Transmembrane emp24 domain-containing protein 10 OS=Homo sapiens OX=9606 GN=TMED10 PE=1 SV=2	0.224	3	12	1.27415	4.0608e-05	4.0608e-05
P15311	Ezrin OS=Homo sapiens OX=9606 GN=EZR PE=1 SV=4	0.713	38	503	0.787893	1.31249e-08	1.31249e-08
Q92905	COP9 signalosome complex subunit 5 OS=Homo sapiens OX=9606 GN=COPS5 PE=1 SV=4	0.533	14	22	1.06743	0.00019242	0.00019242
P35568	Insulin receptor substrate 1 OS=Homo sapiens OX=9606 GN=IRS1 PE=1 SV=1	0.053	4	4	0.800519	1.37997e-05	1.37997e-05
Q15847	Adipogenesis regulatory factor OS=Homo sapiens OX=9606 GN=ADIRF PE=1 SV=1	0.592	2	6	0.992392	0.689244	0.689244
Q8IZD9	Dedicator of cytokinesis protein 3 OS=Homo sapiens OX=9606 GN=DOCK3 PE=1 SV=1	0.009	1	1	0.842811	0.0250752	0.0250752
Q92530	Proteasome inhibitor PI31 subunit OS=Homo sapiens OX=9606 GN=PSMF1 PE=1 SV=2	0.044	1	1	0.879905	0.0207725	0.0207725
O75317	Ubiquitin carboxyl-terminal hydrolase 12 OS=Homo sapiens OX=9606 GN=USP12 PE=1 SV=2	0.192	1	7	0.930632	0.165598	0.165598
Q9BR61	Acyl-CoA-binding domain-containing protein 6 OS=Homo sapiens OX=9606 GN=ACBD6 PE=1 SV=1	0.035	1	2	0.877454	0.00108316	0.00108316
Q96BM1	Ankyrin repeat domain-containing protein 9 OS=Homo sapiens OX=9606 GN=ANKRD9 PE=1 SV=1	0.069	1	1	0.818104	0.00056962	0.00056962
P13591	Neural cell adhesion molecule 1 OS=Homo sapiens OX=9606 GN=NCAM1 PE=1 SV=3	0.006	1	1	0.645554	9.7151e-06	9.7151e-06
Q96M27	Protein PRRC1 OS=Homo sapiens OX=9606 GN=PRRC1 PE=1 SV=1	0.13	5	8	1.03153	0.151741	0.151741
Q8TD19	Serine/threonine-protein kinase Nek9 OS=Homo sapiens OX=9606 GN=NEK9 PE=1 SV=2	0.089	8	10	0.996966	0.82771	0.82771
Q96FN4	Copine-2 OS=Homo sapiens OX=9606 GN=CPNE2 PE=1 SV=3	0.372	16	45	0.720225	1.27619e-11	1.27619e-11
Q8N3R9	Protein PALS1 OS=Homo sapiens OX=9606 GN=PALS1 PE=1 SV=3	0.21	11	13	0.985502	0.0714744	0.0714744
P61201	COP9 signalosome complex subunit 2 OS=Homo sapiens OX=9606 GN=COPS2 PE=1 SV=1	0.275	11	20	1.08864	1.71197e-07	1.71197e-07
Q712K3	Ubiquitin-conjugating enzyme E2 R2 OS=Homo sapiens OX=9606 GN=UBE2R2 PE=1 SV=1	0.088	1	3	1.06879	0.00955975	0.00955975
O95544	NAD kinase OS=Homo sapiens OX=9606 GN=NADK PE=1 SV=1	0.018	1	1	0.87331	0.000412284	0.000412284
O14929	Histone acetyltransferase type B catalytic subunit OS=Homo sapiens OX=9606 GN=HAT1 PE=1 SV=2	0.317	9	18	1.29276	1.52582e-06	1.52582e-06
P35908	Keratin, type II cytoskeletal 2 epidermal OS=Homo sapiens OX=9606 GN=KRT2 PE=1 SV=2	0.407	17	40	1.07669	0.410614	0.410614
Q05397	Focal adhesion kinase 1 OS=Homo sapiens OX=9606 GN=PTK2 PE=1 SV=2	0.122	11	15	1.00846	0.429777	0.429777
Q6ZVM7	TOM1-like protein 2 OS=Homo sapiens OX=9606 GN=TOM1L2 PE=1 SV=1	0.227	8	12	0.827302	1.89008e-05	1.89008e-05
Q9NUW8	Tyrosyl-DNA phosphodiesterase 1 OS=Homo sapiens OX=9606 GN=TDP1 PE=1 SV=2	0.026	1	2	1.02938	0.487909	0.487909
Q8IUD2	ELKS/Rab6-interacting/CAST family member 1 OS=Homo sapiens OX=9606 GN=ERC1 PE=1 SV=1	0.091	9	9	0.789798	9.33918e-06	9.33918e-06
Q8IV48	3'-5' exoribonuclease 1 OS=Homo sapiens OX=9606 GN=ERI1 PE=1 SV=3	0.057	2	2	1.05571	0.0478218	0.0478218
O95235	Kinesin-like protein KIF20A OS=Homo sapiens OX=9606 GN=KIF20A PE=1 SV=1	0.176	12	17	0.586256	3.27154e-10	3.27154e-10
Q8WZ82	Esterase OVCA2 OS=Homo sapiens OX=9606 GN=OVCA2 PE=1 SV=1	0.031	1	1	1.19793	4.25894e-06	4.25894e-06
P59768	Guanine nucleotide-binding protein G(I)/G(S)/G(O) subunit gamma-2 OS=Homo sapiens OX=9606 GN=GNG2 PE=1 SV=2	0.225	1	1	1.13143	1.75453e-06	1.75453e-06
O14579	Coatomer subunit epsilon OS=Homo sapiens OX=9606 GN=COPE PE=1 SV=3	0.448	9	13	1.05609	0.00927308	0.00927308
Q92575	UBX domain-containing protein 4 OS=Homo sapiens OX=9606 GN=UBXN4 PE=1 SV=2	0.041	1	1	1.44294	2.48252e-07	2.48252e-07
P25705	ATP synthase subunit alpha, mitochondrial OS=Homo sapiens OX=9606 GN=ATP5F1A PE=1 SV=1	0.483	23	54	0.867961	1.66786e-08	1.66786e-08
Q86YT6	E3 ubiquitin-protein ligase MIB1 OS=Homo sapiens OX=9606 GN=MIB1 PE=1 SV=1	0.035	3	4	0.908924	0.00198648	0.00198648
Q5VZK9	F-actin-uncapping protein LRRC16A OS=Homo sapiens OX=9606 GN=CARMIL1 PE=1 SV=1	0.23	23	29	0.920946	8.97152e-06	8.97152e-06
P68104	Elongation factor 1-alpha 1 OS=Homo sapiens OX=9606 GN=EEF1A1 PE=1 SV=1	0.665	14	252	1.05404	4.73531e-06	4.73531e-06
Q96MU7	YTH domain-containing protein 1 OS=Homo sapiens OX=9606 GN=YTHDC1 PE=1 SV=3	0.015	1	1	1.30908	0.000166811	0.000166811
P42345	Serine/threonine-protein kinase mTOR OS=Homo sapiens OX=9606 GN=MTOR PE=1 SV=1	0.148	28	35	1.15998	4.00746e-09	4.00746e-09
P33316	Deoxyuridine 5'-triphosphate nucleotidohydrolase, mitochondrial OS=Homo sapiens OX=9606 GN=DUT PE=1 SV=4	0.313	6	12	0.633391	4.86927e-12	4.86927e-12
Q8IXW5	Putative RNA polymerase II subunit B1 CTD phosphatase RPAP2 OS=Homo sapiens OX=9606 GN=RPAP2 PE=1 SV=1	0.016	1	1	1.12917	0.0162148	0.0162148
Q9UGL1	Lysine-specific demethylase 5B OS=Homo sapiens OX=9606 GN=KDM5B PE=1 SV=3	0.006	1	1	0.785612	0.00999627	0.00999627
Q96ST8	Centrosomal protein of 89 kDa OS=Homo sapiens OX=9606 GN=CEP89 PE=1 SV=3	0.011	1	1	0.968083	0.2026	0.2026
P09669	Cytochrome c oxidase subunit 6C OS=Homo sapiens OX=9606 GN=COX6C PE=1 SV=2	0.227	2	2	0.989326	0.591047	0.591047
Q8N5C7	tRNA-uridine aminocarboxypropyltransferase 1 OS=Homo sapiens OX=9606 GN=DTWD1 PE=1 SV=1	0.043	1	1	1.04558	0.609444	0.609444
A8MVW0	Protein FAM171A2 OS=Homo sapiens OX=9606 GN=FAM171A2 PE=1 SV=1	0.113	5	8	0.872736	0.000179363	0.000179363
Q8NB37	Glutamine amidotransferase-like class 1 domain-containing protein 1 OS=Homo sapiens OX=9606 GN=GATD1 PE=1 SV=1	0.236	3	4	1.05205	0.185738	0.185738
O14979	Heterogeneous nuclear ribonucleoprotein D-like OS=Homo sapiens OX=9606 GN=HNRNPDL PE=1 SV=3	0.155	3	14	1.17147	1.79039e-06	1.79039e-06
P19474	E3 ubiquitin-protein ligase TRIM21 OS=Homo sapiens OX=9606 GN=TRIM21 PE=1 SV=1	0.059	2	2	1.52401	1.16696e-08	1.16696e-08
Q07864	DNA polymerase epsilon catalytic subunit A OS=Homo sapiens OX=9606 GN=POLE PE=1 SV=5	0.01	2	2	1.06476	0.455094	0.455094
P14625	Endoplasmin OS=Homo sapiens OX=9606 GN=HSP90B1 PE=1 SV=1	0.395	28	93	1.11701	1.08482e-09	1.08482e-09
Q8N9T8	Protein KRI1 homolog OS=Homo sapiens OX=9606 GN=KRI1 PE=1 SV=3	0.018	1	1	1.17055	1.88676e-05	1.88676e-05
Q92609	TBC1 domain family member 5 OS=Homo sapiens OX=9606 GN=TBC1D5 PE=1 SV=1	0.018	1	2	0.82286	0.000177377	0.000177377
Q14914	Prostaglandin reductase 1 OS=Homo sapiens OX=9606 GN=PTGR1 PE=1 SV=2	0.486	13	24	1.09003	4.03576e-07	4.03576e-07
P11441	Ubiquitin-like protein 4A OS=Homo sapiens OX=9606 GN=UBL4A PE=1 SV=1	0.197	3	3	0.736908	0.00129313	0.00129313
Q9H3S7	Tyrosine-protein phosphatase non-receptor type 23 OS=Homo sapiens OX=9606 GN=PTPN23 PE=1 SV=1	0.182	26	37	0.789746	8.15974e-12	8.15974e-12
O75083	WD repeat-containing protein 1 OS=Homo sapiens OX=9606 GN=WDR1 PE=1 SV=4	0.652	31	103	1.01936	0.0922018	0.0922018
Q16644	MAP kinase-activated protein kinase 3 OS=Homo sapiens OX=9606 GN=MAPKAPK3 PE=1 SV=1	0.228	4	9	1.07831	0.00625112	0.00625112
Q9BUI4	DNA-directed RNA polymerase III subunit RPC3 OS=Homo sapiens OX=9606 GN=POLR3C PE=1 SV=1	0.109	5	6	1.35308	3.37095e-06	3.37095e-06
Q92499	ATP-dependent RNA helicase DDX1 OS=Homo sapiens OX=9606 GN=DDX1 PE=1 SV=2	0.414	27	35	1.223	6.33616e-09	6.33616e-09
Q86T03	Type 1 phosphatidylinositol 4,5-bisphosphate 4-phosphatase OS=Homo sapiens OX=9606 GN=PIP4P1 PE=1 SV=1	0.119	2	3	1.12504	6.62871e-06	6.62871e-06
Q96P47	Arf-GAP with GTPase, ANK repeat and PH domain-containing protein 3 OS=Homo sapiens OX=9606 GN=AGAP3 PE=1 SV=2	0.035	2	3	0.981219	0.0749952	0.0749952
Q9BUP3	Oxidoreductase HTATIP2 OS=Homo sapiens OX=9606 GN=HTATIP2 PE=1 SV=2	0.178	4	7	1.05462	0.0227244	0.0227244
O14683	Tumor protein p53-inducible protein 11 OS=Homo sapiens OX=9606 GN=TP53I11 PE=1 SV=2	0.048	1	1	0.971039	0.326736	0.326736
P35232	Prohibitin 1 OS=Homo sapiens OX=9606 GN=PHB1 PE=1 SV=1	0.618	12	22	1.00712	0.60231	0.60231
Q8NEM2	SHC SH2 domain-binding protein 1 OS=Homo sapiens OX=9606 GN=SHCBP1 PE=1 SV=3	0.158	9	16	0.635201	1.06908e-09	1.06908e-09
Q9Y365	START domain-containing protein 10 OS=Homo sapiens OX=9606 GN=STARD10 PE=1 SV=2	0.1	2	2	1.2231	2.97147e-06	2.97147e-06
O00186	Syntaxin-binding protein 3 OS=Homo sapiens OX=9606 GN=STXBP3 PE=1 SV=2	0.277	12	24	1.03606	0.000131737	0.000131737
P42224	Signal transducer and activator of transcription 1-alpha/beta OS=Homo sapiens OX=9606 GN=STAT1 PE=1 SV=2	0.285	17	30	1.29422	7.61608e-13	7.61608e-13
Q03405	Urokinase plasminogen activator surface receptor OS=Homo sapiens OX=9606 GN=PLAUR PE=1 SV=1	0.334	7	25	0.624854	1.77182e-10	1.77182e-10
Q07157	Tight junction protein ZO-1 OS=Homo sapiens OX=9606 GN=TJP1 PE=1 SV=3	0.217	30	53	0.62822	8.56966e-11	8.56966e-11
Q13464	Rho-associated protein kinase 1 OS=Homo sapiens OX=9606 GN=ROCK1 PE=1 SV=1	0.245	24	50	0.827753	8.66413e-12	8.66413e-12
Q99715	Collagen alpha-1(XII) chain OS=Homo sapiens OX=9606 GN=COL12A1 PE=1 SV=2	0.434	106	411	0.661311	5.33625e-13	5.33625e-13
P81605	Dermcidin OS=Homo sapiens OX=9606 GN=DCD PE=1 SV=2	0.255	3	4	0.857605	0.0216293	0.0216293
Q9UKG1	DCC-interacting protein 13-alpha OS=Homo sapiens OX=9606 GN=APPL1 PE=1 SV=1	0.117	7	7	0.951391	0.0327106	0.0327106
Q9BZF1	Oxysterol-binding protein-related protein 8 OS=Homo sapiens OX=9606 GN=OSBPL8 PE=1 SV=3	0.084	6	8	1.14917	0.000139359	0.000139359
Q6ZMW2	Zinc finger protein 782 OS=Homo sapiens OX=9606 GN=ZNF782 PE=2 SV=1	0.009	1	1	1.36668	1.5548e-05	1.5548e-05
Q9UIA9	Exportin-7 OS=Homo sapiens OX=9606 GN=XPO7 PE=1 SV=3	0.157	14	17	1.22832	6.37801e-08	6.37801e-08
P30048	Thioredoxin-dependent peroxide reductase, mitochondrial OS=Homo sapiens OX=9606 GN=PRDX3 PE=1 SV=3	0.281	8	23	1.04728	0.00336826	0.00336826
Q7Z404	Transmembrane channel-like protein 4 OS=Homo sapiens OX=9606 GN=TMC4 PE=1 SV=3	0.014	1	2	1.08897	0.00842904	0.00842904
Q7RTS9	Dymeclin OS=Homo sapiens OX=9606 GN=DYM PE=1 SV=1	0.012	1	1	0.828425	0.0495038	0.0495038
P38606	V-type proton ATPase catalytic subunit A OS=Homo sapiens OX=9606 GN=ATP6V1A PE=1 SV=2	0.535	26	89	1.24241	6.5879e-09	6.5879e-09
Q96A49	Synapse-associated protein 1 OS=Homo sapiens OX=9606 GN=SYAP1 PE=1 SV=1	0.185	3	3	0.919455	0.00516406	0.00516406
Q15773	Myeloid leukemia factor 2 OS=Homo sapiens OX=9606 GN=MLF2 PE=1 SV=1	0.121	2	2	0.783406	3.04312e-06	3.04312e-06
P07814	Bifunctional glutamate/proline--tRNA ligase OS=Homo sapiens OX=9606 GN=EPRS1 PE=1 SV=5	0.444	52	123	1.28458	4.30511e-13	4.30511e-13
Q9NX02	NACHT, LRR and PYD domains-containing protein 2 OS=Homo sapiens OX=9606 GN=NLRP2 PE=1 SV=1	0.079	9	12	1.23664	8.23121e-06	8.23121e-06
Q56P03	E2F-associated phosphoprotein OS=Homo sapiens OX=9606 GN=EAPP PE=1 SV=4	0.025	1	1	1.04351	0.263401	0.263401
Q9Y6X0	SET-binding protein OS=Homo sapiens OX=9606 GN=SETBP1 PE=1 SV=3	0.005	1	1	0.612788	3.00548e-05	3.00548e-05
O00338	Sulfotransferase 1C2 OS=Homo sapiens OX=9606 GN=SULT1C2 PE=1 SV=1	0.034	1	1	0.896204	0.0186233	0.0186233
Q7Z478	ATP-dependent RNA helicase DHX29 OS=Homo sapiens OX=9606 GN=DHX29 PE=1 SV=2	0.153	15	20	1.32813	5.8991e-10	5.8991e-10
Q9Y605	MORF4 family-associated protein 1 OS=Homo sapiens OX=9606 GN=MRFAP1 PE=1 SV=1	0.079	1	1	0.976003	0.404353	0.404353
P49790	Nuclear pore complex protein Nup153 OS=Homo sapiens OX=9606 GN=NUP153 PE=1 SV=2	0.006	1	1	0.72363	3.25074e-05	3.25074e-05
O94955	Rho-related BTB domain-containing protein 3 OS=Homo sapiens OX=9606 GN=RHOBTB3 PE=1 SV=2	0.151	7	11	0.650785	2.26037e-10	2.26037e-10
P37235	Hippocalcin-like protein 1 OS=Homo sapiens OX=9606 GN=HPCAL1 PE=1 SV=3	0.523	10	27	0.806326	2.9138e-09	2.9138e-09
Q9H0R8	Gamma-aminobutyric acid receptor-associated protein-like 1 OS=Homo sapiens OX=9606 GN=GABARAPL1 PE=1 SV=1	0.12	1	3	0.882519	0.00448423	0.00448423
Q96AA3	Protein RFT1 homolog OS=Homo sapiens OX=9606 GN=RFT1 PE=1 SV=1	0.018	1	1	0.919453	0.0358873	0.0358873
P06733	Alpha-enolase OS=Homo sapiens OX=9606 GN=ENO1 PE=1 SV=2	0.797	31	625	0.883352	6.46362e-07	6.46362e-07
Q01201	Transcription factor RelB OS=Homo sapiens OX=9606 GN=RELB PE=1 SV=2	0.026	1	1	0.860758	0.00171189	0.00171189
Q9UPQ3	Arf-GAP with GTPase, ANK repeat and PH domain-containing protein 1 OS=Homo sapiens OX=9606 GN=AGAP1 PE=1 SV=4	0.049	2	3	1.02279	0.453524	0.453524
Q9HB58	Sp110 nuclear body protein OS=Homo sapiens OX=9606 GN=SP110 PE=1 SV=5	0.049	1	1	0.732672	2.01839e-06	2.01839e-06
P13667	Protein disulfide-isomerase A4 OS=Homo sapiens OX=9606 GN=PDIA4 PE=1 SV=2	0.381	23	52	1.17465	1.09758e-08	1.09758e-08
P51512	Matrix metalloproteinase-16 OS=Homo sapiens OX=9606 GN=MMP16 PE=1 SV=2	0.015	1	1	0.898875	0.00163268	0.00163268
Q8WW22	DnaJ homolog subfamily A member 4 OS=Homo sapiens OX=9606 GN=DNAJA4 PE=1 SV=1	0.219	7	9	1.05071	0.00824737	0.00824737
P21796	Voltage-dependent anion-selective channel protein 1 OS=Homo sapiens OX=9606 GN=VDAC1 PE=1 SV=2	0.318	8	12	0.964584	0.00969214	0.00969214
Q09161	Nuclear cap-binding protein subunit 1 OS=Homo sapiens OX=9606 GN=NCBP1 PE=1 SV=1	0.113	6	12	1.39909	3.07341e-08	3.07341e-08
Q9ULQ1	Two pore channel protein 1 OS=Homo sapiens OX=9606 GN=TPCN1 PE=1 SV=3	0.043	3	3	0.961542	0.117009	0.117009
Q5VWJ9	Sorting nexin-30 OS=Homo sapiens OX=9606 GN=SNX30 PE=1 SV=1	0.037	2	2	1.14696	3.83365e-05	3.83365e-05
Q14353	Guanidinoacetate N-methyltransferase OS=Homo sapiens OX=9606 GN=GAMT PE=1 SV=1	0.364	7	15	0.934518	2.19207e-05	2.19207e-05
Q8TAT6	Nuclear protein localization protein 4 homolog OS=Homo sapiens OX=9606 GN=NPLOC4 PE=1 SV=3	0.331	14	25	1.04724	0.00263975	0.00263975
P05186	Alkaline phosphatase, tissue-nonspecific isozyme OS=Homo sapiens OX=9606 GN=ALPL PE=1 SV=4	0.036	2	2	0.858074	8.03228e-05	8.03228e-05
P02656	Apolipoprotein C-III OS=Homo sapiens OX=9606 GN=APOC3 PE=1 SV=1	0.162	1	3	1.19263	2.38112e-06	2.38112e-06
Q16649	Nuclear factor interleukin-3-regulated protein OS=Homo sapiens OX=9606 GN=NFIL3 PE=1 SV=2	0.03	1	1	1.08608	0.00276155	0.00276155
P13716	Delta-aminolevulinic acid dehydratase OS=Homo sapiens OX=9606 GN=ALAD PE=1 SV=1	0.088	2	4	1.14082	0.000244434	0.000244434
Q9H6Y2	WD repeat-containing protein 55 OS=Homo sapiens OX=9606 GN=WDR55 PE=1 SV=2	0.037	1	1	1.29302	4.34965e-06	4.34965e-06
P12931	Proto-oncogene tyrosine-protein kinase Src OS=Homo sapiens OX=9606 GN=SRC PE=1 SV=3	0.394	11	28	0.98984	0.269239	0.269239
P33552	Cyclin-dependent kinases regulatory subunit 2 OS=Homo sapiens OX=9606 GN=CKS2 PE=1 SV=1	0.076	1	1	0.535423	2.99522e-05	2.99522e-05
Q9UKS6	Protein kinase C and casein kinase substrate in neurons protein 3 OS=Homo sapiens OX=9606 GN=PACSIN3 PE=1 SV=2	0.337	12	34	0.822153	1.14682e-09	1.14682e-09
Q9H269	Vacuolar protein sorting-associated protein 16 homolog OS=Homo sapiens OX=9606 GN=VPS16 PE=1 SV=2	0.178	10	16	1.27637	2.43645e-07	2.43645e-07
Q9BTT0	Acidic leucine-rich nuclear phosphoprotein 32 family member E OS=Homo sapiens OX=9606 GN=ANP32E PE=1 SV=1	0.175	3	6	1.04387	0.12489	0.12489
O15479	Melanoma-associated antigen B2 OS=Homo sapiens OX=9606 GN=MAGEB2 PE=1 SV=3	0.404	9	26	1.37769	1.03508e-08	1.03508e-08
Q969Z4	Tumor necrosis factor receptor superfamily member 19L OS=Homo sapiens OX=9606 GN=RELT PE=1 SV=1	0.067	2	2	0.782911	2.49312e-06	2.49312e-06
Q5JU69	Torsin-2A OS=Homo sapiens OX=9606 GN=TOR2A PE=2 SV=1	0.04	1	1	1.11319	0.0162794	0.0162794
Q16795	NADH dehydrogenase [ubiquinone] 1 alpha subcomplex subunit 9, mitochondrial OS=Homo sapiens OX=9606 GN=NDUFA9 PE=1 SV=2	0.061	2	2	0.977871	0.38635	0.38635
P49840	Glycogen synthase kinase-3 alpha OS=Homo sapiens OX=9606 GN=GSK3A PE=1 SV=2	0.19	4	10	1.03099	0.146728	0.146728
Q9NVA2	Septin-11 OS=Homo sapiens OX=9606 GN=SEPTIN11 PE=1 SV=3	0.375	6	22	0.800549	2.55025e-08	2.55025e-08
Q13217	DnaJ homolog subfamily C member 3 OS=Homo sapiens OX=9606 GN=DNAJC3 PE=1 SV=1	0.052	2	2	1.27787	3.13374e-05	3.13374e-05
Q8TAD7	Overexpressed in colon carcinoma 1 protein OS=Homo sapiens OX=9606 GN=OCC1 PE=1 SV=2	0.349	1	1	0.643948	0.00303092	0.00303092
O43493	Trans-Golgi network integral membrane protein 2 OS=Homo sapiens OX=9606 GN=TGOLN2 PE=1 SV=4	0.021	1	1	1.3179	0.0419072	0.0419072
Q99627	COP9 signalosome complex subunit 8 OS=Homo sapiens OX=9606 GN=COPS8 PE=1 SV=1	0.411	6	20	1.05104	9.69747e-06	9.69747e-06
P62701	40S ribosomal protein S4, X isoform OS=Homo sapiens OX=9606 GN=RPS4X PE=1 SV=2	0.418	12	41	1.07525	1.16108e-06	1.16108e-06
Q9UDY4	DnaJ homolog subfamily B member 4 OS=Homo sapiens OX=9606 GN=DNAJB4 PE=1 SV=1	0.326	7	16	0.922592	0.00132203	0.00132203
Q15031	Leucine--tRNA ligase, mitochondrial OS=Homo sapiens OX=9606 GN=LARS2 PE=1 SV=2	0.011	1	1	0.993019	0.739022	0.739022
Q6IBS0	Twinfilin-2 OS=Homo sapiens OX=9606 GN=TWF2 PE=1 SV=2	0.398	8	26	0.946851	0.00177745	0.00177745
Q9BRX5	DNA replication complex GINS protein PSF3 OS=Homo sapiens OX=9606 GN=GINS3 PE=1 SV=1	0.116	3	3	0.934947	0.0119996	0.0119996
Q8NF64	Zinc finger MIZ domain-containing protein 2 OS=Homo sapiens OX=9606 GN=ZMIZ2 PE=1 SV=2	0.009	1	2	1.49999	1.31142e-06	1.31142e-06
O00244	Copper transport protein ATOX1 OS=Homo sapiens OX=9606 GN=ATOX1 PE=1 SV=1	0.765	5	8	0.967141	0.181714	0.181714
Q9HBH0	Rho-related GTP-binding protein RhoF OS=Homo sapiens OX=9606 GN=RHOF PE=1 SV=1	0.583	10	22	0.962844	0.000464807	0.000464807
P28074	Proteasome subunit beta type-5 OS=Homo sapiens OX=9606 GN=PSMB5 PE=1 SV=3	0.578	12	45	1.07132	0.000428339	0.000428339
P17066	Heat shock 70 kDa protein 6 OS=Homo sapiens OX=9606 GN=HSPA6 PE=1 SV=2	0.176	1	74	0.539764	3.3487e-09	3.3487e-09
Q96DB5	Regulator of microtubule dynamics protein 1 OS=Homo sapiens OX=9606 GN=RMDN1 PE=1 SV=1	0.255	9	21	1.07014	0.000960072	0.000960072
P61077	Ubiquitin-conjugating enzyme E2 D3 OS=Homo sapiens OX=9606 GN=UBE2D3 PE=1 SV=1	0.265	2	11	0.732181	1.77929e-05	1.77929e-05
Q8N4E4	Phosducin-like protein 2 OS=Homo sapiens OX=9606 GN=PDCL2 PE=1 SV=2	0.033	1	6	1.15689	0.664499	0.664499
P30085	UMP-CMP kinase OS=Homo sapiens OX=9606 GN=CMPK1 PE=1 SV=3	0.26	4	9	1.24023	3.11541e-07	3.11541e-07
P23610	40-kDa huntingtin-associated protein OS=Homo sapiens OX=9606 GN=F8A3 PE=1 SV=2	0.043	1	1	1.20835	0.00374818	0.00374818
O60266	Adenylate cyclase type 3 OS=Homo sapiens OX=9606 GN=ADCY3 PE=1 SV=3	0.059	5	6	0.846058	0.000126455	0.000126455
A9QM74	Importin subunit alpha-8 OS=Homo sapiens OX=9606 GN=KPNA7 PE=1 SV=1	0.021	1	2	0.765384	1.47709e-05	1.47709e-05
Q9BY76	Angiopoietin-related protein 4 OS=Homo sapiens OX=9606 GN=ANGPTL4 PE=1 SV=2	0.192	7	8	1.49368	4.02569e-08	4.02569e-08
P50914	60S ribosomal protein L14 OS=Homo sapiens OX=9606 GN=RPL14 PE=1 SV=4	0.27	6	19	0.876835	0.00040081	0.00040081
Q9Y4B5	Microtubule cross-linking factor 1 OS=Homo sapiens OX=9606 GN=MTCL1 PE=1 SV=5	0.008	2	2	1.09359	0.434517	0.434517
Q86SE5	RNA-binding Raly-like protein OS=Homo sapiens OX=9606 GN=RALYL PE=1 SV=2	0.041	1	1	1.12739	0.00806915	0.00806915
Q9NWV4	CXXC motif containing zinc binding protein OS=Homo sapiens OX=9606 GN=CZIB PE=1 SV=1	0.45	5	6	0.80629	1.80776e-08	1.80776e-08
Q8NB90	Ribosome biogenesis protein SPATA5 OS=Homo sapiens OX=9606 GN=SPATA5 PE=1 SV=3	0.086	6	9	1.12258	6.50771e-05	6.50771e-05
O95292	Vesicle-associated membrane protein-associated protein B/C OS=Homo sapiens OX=9606 GN=VAPB PE=1 SV=3	0.243	3	5	1.11973	1.48858e-06	1.48858e-06
O15260	Surfeit locus protein 4 OS=Homo sapiens OX=9606 GN=SURF4 PE=1 SV=3	0.037	1	1	1.48197	7.97171e-08	7.97171e-08
Q04864	Proto-oncogene c-Rel OS=Homo sapiens OX=9606 GN=REL PE=1 SV=1	0.024	1	4	0.68717	2.94072e-08	2.94072e-08
P01034	Cystatin-C OS=Homo sapiens OX=9606 GN=CST3 PE=1 SV=1	0.116	1	1	1.08775	0.00260256	0.00260256
Q06787	Fragile X messenger ribonucleoprotein 1 OS=Homo sapiens OX=9606 GN=FMR1 PE=1 SV=1	0.065	2	3	1.28915	0.000621756	0.000621756
P60903	Protein S100-A10 OS=Homo sapiens OX=9606 GN=S100A10 PE=1 SV=2	0.464	5	82	1.18814	4.40426e-06	4.40426e-06
P49207	60S ribosomal protein L34 OS=Homo sapiens OX=9606 GN=RPL34 PE=1 SV=3	0.359	5	7	0.683387	8.21317e-10	8.21317e-10
Q66K14	TBC1 domain family member 9B OS=Homo sapiens OX=9606 GN=TBC1D9B PE=1 SV=3	0.082	7	10	1.19659	7.39723e-06	7.39723e-06
Q96HR9	Receptor expression-enhancing protein 6 OS=Homo sapiens OX=9606 GN=REEP6 PE=1 SV=2	0.185	4	10	1.23227	3.1339e-05	3.1339e-05
Q99584	Protein S100-A13 OS=Homo sapiens OX=9606 GN=S100A13 PE=1 SV=1	0.357	5	11	1.04426	0.0139249	0.0139249
Q9NYF8	Bcl-2-associated transcription factor 1 OS=Homo sapiens OX=9606 GN=BCLAF1 PE=1 SV=2	0.009	1	1	0.810456	0.0092842	0.0092842
Q5VY80	UL16-binding protein 6 OS=Homo sapiens OX=9606 GN=RAET1L PE=1 SV=1	0.033	1	2	0.867585	0.00134069	0.00134069
Q13151	Heterogeneous nuclear ribonucleoprotein A0 OS=Homo sapiens OX=9606 GN=HNRNPA0 PE=1 SV=1	0.272	5	7	0.99393	0.715028	0.715028
Q9H974	Queuine tRNA-ribosyltransferase accessory subunit 2 OS=Homo sapiens OX=9606 GN=QTRT2 PE=1 SV=1	0.154	4	5	0.93246	0.061545	0.061545
P15529	Membrane cofactor protein OS=Homo sapiens OX=9606 GN=CD46 PE=1 SV=3	0.11	5	11	0.859084	8.50875e-07	8.50875e-07
Q14997	Proteasome activator complex subunit 4 OS=Homo sapiens OX=9606 GN=PSME4 PE=1 SV=2	0.136	19	26	1.28246	1.27358e-10	1.27358e-10
Q8IX12	Cell division cycle and apoptosis regulator protein 1 OS=Homo sapiens OX=9606 GN=CCAR1 PE=1 SV=2	0.051	5	7	1.04494	0.00899172	0.00899172
P53801	Pituitary tumor-transforming gene 1 protein-interacting protein OS=Homo sapiens OX=9606 GN=PTTG1IP PE=1 SV=1	0.1	1	3	0.985066	0.48548	0.48548
P56385	ATP synthase subunit e, mitochondrial OS=Homo sapiens OX=9606 GN=ATP5ME PE=1 SV=2	0.159	1	1	0.912579	0.000567049	0.000567049
P98175	RNA-binding protein 10 OS=Homo sapiens OX=9606 GN=RBM10 PE=1 SV=3	0.028	2	2	0.767299	1.16774e-06	1.16774e-06
Q8NDH2	Leucine-rich repeat transmembrane protein CCDC168 OS=Homo sapiens OX=9606 GN=CCDC168 PE=2 SV=3	0.002	1	1	0.728277	0.000183071	0.000183071
Q13033	Striatin-3 OS=Homo sapiens OX=9606 GN=STRN3 PE=1 SV=3	0.103	5	11	0.990244	0.474883	0.474883
Q9NWB6	Arginine and glutamate-rich protein 1 OS=Homo sapiens OX=9606 GN=ARGLU1 PE=1 SV=1	0.059	2	3	0.855399	0.000145473	0.000145473
Q7L0Y3	tRNA methyltransferase 10 homolog C OS=Homo sapiens OX=9606 GN=TRMT10C PE=1 SV=2	0.06	2	2	1.43027	8.3722e-05	8.3722e-05
P50995	Annexin A11 OS=Homo sapiens OX=9606 GN=ANXA11 PE=1 SV=1	0.416	23	123	1.08054	1.03647e-08	1.03647e-08
Q86YM7	Homer protein homolog 1 OS=Homo sapiens OX=9606 GN=HOMER1 PE=1 SV=2	0.065	2	3	1.01093	0.870093	0.870093
Q14376	UDP-glucose 4-epimerase OS=Homo sapiens OX=9606 GN=GALE PE=1 SV=2	0.296	9	13	1.13965	3.57704e-06	3.57704e-06
P14406	Cytochrome c oxidase subunit 7A2, mitochondrial OS=Homo sapiens OX=9606 GN=COX7A2 PE=1 SV=1	0.157	1	2	1.15171	0.000310312	0.000310312
P43034	Platelet-activating factor acetylhydrolase IB subunit beta OS=Homo sapiens OX=9606 GN=PAFAH1B1 PE=1 SV=2	0.41	16	35	1.02424	0.0332434	0.0332434
Q9H1A4	Anaphase-promoting complex subunit 1 OS=Homo sapiens OX=9606 GN=ANAPC1 PE=1 SV=1	0.037	6	6	1.46838	1.37066e-05	1.37066e-05
Q5H9R7	Serine/threonine-protein phosphatase 6 regulatory subunit 3 OS=Homo sapiens OX=9606 GN=PPP6R3 PE=1 SV=2	0.109	8	9	1.07201	0.00335195	0.00335195
Q9NX57	Ras-related protein Rab-20 OS=Homo sapiens OX=9606 GN=RAB20 PE=1 SV=1	0.098	2	2	0.730835	2.92923e-07	2.92923e-07
P49585	Choline-phosphate cytidylyltransferase A OS=Homo sapiens OX=9606 GN=PCYT1A PE=1 SV=2	0.027	1	1	1.17607	0.0238595	0.0238595
P63172	Dynein light chain Tctex-type 1 OS=Homo sapiens OX=9606 GN=DYNLT1 PE=1 SV=1	0.301	2	6	1.0843	0.00250922	0.00250922
P62079	Tetraspanin-5 OS=Homo sapiens OX=9606 GN=TSPAN5 PE=1 SV=1	0.119	3	9	0.719929	4.98369e-06	4.98369e-06
Q92925	SWI/SNF-related matrix-associated actin-dependent regulator of chromatin subfamily D member 2 OS=Homo sapiens OX=9606 GN=SMARCD2 PE=1 SV=3	0.252	7	12	1.18522	1.66484e-05	1.66484e-05
P00387	NADH-cytochrome b5 reductase 3 OS=Homo sapiens OX=9606 GN=CYB5R3 PE=1 SV=3	0.435	10	23	1.20305	7.09926e-06	7.09926e-06
Q9NV70	Exocyst complex component 1 OS=Homo sapiens OX=9606 GN=EXOC1 PE=1 SV=4	0.143	9	20	1.02314	0.0010785	0.0010785
Q14520	Hyaluronan-binding protein 2 OS=Homo sapiens OX=9606 GN=HABP2 PE=1 SV=1	0.018	1	2	0.808256	1.83381e-07	1.83381e-07
O00231	26S proteasome non-ATPase regulatory subunit 11 OS=Homo sapiens OX=9606 GN=PSMD11 PE=1 SV=3	0.6	24	54	1.31359	1.50423e-08	1.50423e-08
P19961	Alpha-amylase 2B OS=Homo sapiens OX=9606 GN=AMY2B PE=1 SV=1	0.023	1	1	1.18964	0.0567449	0.0567449
O96000	NADH dehydrogenase [ubiquinone] 1 beta subcomplex subunit 10 OS=Homo sapiens OX=9606 GN=NDUFB10 PE=1 SV=3	0.134	2	2	1.05944	0.140795	0.140795
Q8WV99	AN1-type zinc finger protein 2B OS=Homo sapiens OX=9606 GN=ZFAND2B PE=1 SV=1	0.07	1	2	0.608396	7.8114e-06	7.8114e-06
Q03426	Mevalonate kinase OS=Homo sapiens OX=9606 GN=MVK PE=1 SV=1	0.111	3	3	1.18565	9.87465e-05	9.87465e-05
P53384	Cytosolic Fe-S cluster assembly factor NUBP1 OS=Homo sapiens OX=9606 GN=NUBP1 PE=1 SV=2	0.081	2	2	1.06326	0.215235	0.215235
Q9NZD2	Glycolipid transfer protein OS=Homo sapiens OX=9606 GN=GLTP PE=1 SV=3	0.077	2	4	0.91644	0.00159544	0.00159544
O94826	Mitochondrial import receptor subunit TOM70 OS=Homo sapiens OX=9606 GN=TOMM70 PE=1 SV=1	0.081	5	5	1.13252	0.000176849	0.000176849
Q8WXI4	Acyl-coenzyme A thioesterase 11 OS=Homo sapiens OX=9606 GN=ACOT11 PE=1 SV=1	0.201	8	10	1.14429	0.000315828	0.000315828
Q9UHR4	Brain-specific angiogenesis inhibitor 1-associated protein 2-like protein 1 OS=Homo sapiens OX=9606 GN=BAIAP2L1 PE=1 SV=2	0.389	16	37	0.831987	1.26024e-10	1.26024e-10
P23921	Ribonucleoside-diphosphate reductase large subunit OS=Homo sapiens OX=9606 GN=RRM1 PE=1 SV=1	0.417	22	43	1.08632	0.000223033	0.000223033
Q9BX70	BTB/POZ domain-containing protein 2 OS=Homo sapiens OX=9606 GN=BTBD2 PE=1 SV=1	0.099	4	4	1.07099	0.0105083	0.0105083
P04114	Apolipoprotein B-100 OS=Homo sapiens OX=9606 GN=APOB PE=1 SV=2	0.037	16	28	1.06099	0.000403863	0.000403863
P19021	Peptidyl-glycine alpha-amidating monooxygenase OS=Homo sapiens OX=9606 GN=PAM PE=1 SV=2	0.074	5	8	0.77334	2.51969e-06	2.51969e-06
Q15014	Mortality factor 4-like protein 2 OS=Homo sapiens OX=9606 GN=MORF4L2 PE=1 SV=1	0.028	1	1	1.01627	0.961915	0.961915
P10646	Tissue factor pathway inhibitor OS=Homo sapiens OX=9606 GN=TFPI PE=1 SV=1	0.069	1	2	0.906885	0.00833299	0.00833299
Q13200	26S proteasome non-ATPase regulatory subunit 2 OS=Homo sapiens OX=9606 GN=PSMD2 PE=1 SV=3	0.439	31	105	1.2476	4.1779e-10	4.1779e-10
Q15369	Elongin-C OS=Homo sapiens OX=9606 GN=ELOC PE=1 SV=1	0.58	5	16	1.08551	0.0005503	0.0005503
O60664	Perilipin-3 OS=Homo sapiens OX=9606 GN=PLIN3 PE=1 SV=3	0.629	18	65	0.90313	8.95522e-06	8.95522e-06
P26232	Catenin alpha-2 OS=Homo sapiens OX=9606 GN=CTNNA2 PE=1 SV=5	0.123	1	46	0.889017	0.000748771	0.000748771
Q6GMV3	Putative peptidyl-tRNA hydrolase PTRHD1 OS=Homo sapiens OX=9606 GN=PTRHD1 PE=1 SV=1	0.429	4	5	0.948104	0.000625769	0.000625769
Q96TA1	Protein Niban 2 OS=Homo sapiens OX=9606 GN=NIBAN2 PE=1 SV=3	0.46	26	81	1.00856	0.255507	0.255507
Q6ZS92	Putative uncharacterized protein FLJ45721 OS=Homo sapiens OX=9606 PE=5 SV=2	0.092	1	1	0.793476	0.000242561	0.000242561
Q7L7V1	Putative pre-mRNA-splicing factor ATP-dependent RNA helicase DHX32 OS=Homo sapiens OX=9606 GN=DHX32 PE=1 SV=1	0.016	1	1	1.10017	0.0295811	0.0295811
P15104	Glutamine synthetase OS=Homo sapiens OX=9606 GN=GLUL PE=1 SV=4	0.161	5	8	1.02076	0.00217556	0.00217556
Q01130	Serine/arginine-rich splicing factor 2 OS=Homo sapiens OX=9606 GN=SRSF2 PE=1 SV=4	0.131	4	6	0.787626	4.5172e-08	4.5172e-08
P02768	Albumin OS=Homo sapiens OX=9606 GN=ALB PE=1 SV=2	0.136	8	68	1.16777	3.56818e-07	3.56818e-07
P51665	26S proteasome non-ATPase regulatory subunit 7 OS=Homo sapiens OX=9606 GN=PSMD7 PE=1 SV=2	0.503	13	45	1.37097	2.05012e-10	2.05012e-10
P29966	Myristoylated alanine-rich C-kinase substrate OS=Homo sapiens OX=9606 GN=MARCKS PE=1 SV=4	0.033	1	1	0.902947	0.0418294	0.0418294
Q5XPI4	E3 ubiquitin-protein ligase RNF123 OS=Homo sapiens OX=9606 GN=RNF123 PE=1 SV=1	0.03	3	4	0.908751	0.0314144	0.0314144
Q9H4Y5	Glutathione S-transferase omega-2 OS=Homo sapiens OX=9606 GN=GSTO2 PE=1 SV=1	0.058	1	2	1.16169	3.70307e-07	3.70307e-07
Q9GZQ3	COMM domain-containing protein 5 OS=Homo sapiens OX=9606 GN=COMMD5 PE=1 SV=1	0.179	3	4	1.13668	0.00382156	0.00382156
Q8NBJ4	Golgi membrane protein 1 OS=Homo sapiens OX=9606 GN=GOLM1 PE=1 SV=1	0.095	4	6	1.02669	0.0755302	0.0755302
Q06265	Exosome complex component RRP45 OS=Homo sapiens OX=9606 GN=EXOSC9 PE=1 SV=3	0.048	2	2	1.21093	0.000250106	0.000250106
Q15349	Ribosomal protein S6 kinase alpha-2 OS=Homo sapiens OX=9606 GN=RPS6KA2 PE=1 SV=2	0.087	1	13	1.24132	0.00305703	0.00305703
Q6ZMK1	Cysteine and histidine-rich protein 1 OS=Homo sapiens OX=9606 GN=CYHR1 PE=1 SV=2	0.047	1	1	0.876833	0.0207811	0.0207811
Q9BXK5	Bcl-2-like protein 13 OS=Homo sapiens OX=9606 GN=BCL2L13 PE=1 SV=1	0.035	1	2	1.49939	5.71468e-09	5.71468e-09
Q9H7M9	V-type immunoglobulin domain-containing suppressor of T-cell activation OS=Homo sapiens OX=9606 GN=VSIR PE=1 SV=3	0.18	4	9	1.13208	2.26803e-06	2.26803e-06
Q8NI35	InaD-like protein OS=Homo sapiens OX=9606 GN=PATJ PE=1 SV=3	0.154	18	29	0.919181	2.91336e-05	2.91336e-05
P04275	von Willebrand factor OS=Homo sapiens OX=9606 GN=VWF PE=1 SV=4	0.012	2	3	0.950502	0.374584	0.374584
P02462	Collagen alpha-1(IV) chain OS=Homo sapiens OX=9606 GN=COL4A1 PE=1 SV=4	0.008	1	1	0.82489	6.09842e-06	6.09842e-06
P16615	Sarcoplasmic/endoplasmic reticulum calcium ATPase 2 OS=Homo sapiens OX=9606 GN=ATP2A2 PE=1 SV=1	0.178	13	17	1.06445	0.000337271	0.000337271
P19838	Nuclear factor NF-kappa-B p105 subunit OS=Homo sapiens OX=9606 GN=NFKB1 PE=1 SV=2	0.09	5	7	1.00804	0.83725	0.83725
Q96IG2	F-box/LRR-repeat protein 20 OS=Homo sapiens OX=9606 GN=FBXL20 PE=1 SV=2	0.122	5	6	1.01462	0.507411	0.507411
Q99832	T-complex protein 1 subunit eta OS=Homo sapiens OX=9606 GN=CCT7 PE=1 SV=2	0.7	34	132	1.08087	5.27377e-07	5.27377e-07
P09211	Glutathione S-transferase P OS=Homo sapiens OX=9606 GN=GSTP1 PE=1 SV=2	0.614	12	98	1.01868	0.00321982	0.00321982
P0DI81	Trafficking protein particle complex subunit 2B OS=Homo sapiens OX=9606 GN=TRAPPC2B PE=1 SV=1	0.386	4	4	1.04062	0.258273	0.258273
Q5TEC6	Histone H3-7 OS=Homo sapiens OX=9606 GN=H3-7 PE=1 SV=1	0.213	1	10	0.85638	0.000175493	0.000175493
Q9UBE0	SUMO-activating enzyme subunit 1 OS=Homo sapiens OX=9606 GN=SAE1 PE=1 SV=1	0.277	8	17	1.04352	0.0063003	0.0063003
O15213	WD repeat-containing protein 46 OS=Homo sapiens OX=9606 GN=WDR46 PE=1 SV=3	0.084	4	5	1.07743	0.0600564	0.0600564
P46783	40S ribosomal protein S10 OS=Homo sapiens OX=9606 GN=RPS10 PE=1 SV=1	0.473	8	29	0.959599	0.00135194	0.00135194
P57737	Coronin-7 OS=Homo sapiens OX=9606 GN=CORO7 PE=1 SV=2	0.018	1	1	1.9758	0.00601688	0.00601688
Q05513	Protein kinase C zeta type OS=Homo sapiens OX=9606 GN=PRKCZ PE=1 SV=4	0.09	3	8	1.0723	0.0027549	0.0027549
Q00610	Clathrin heavy chain 1 OS=Homo sapiens OX=9606 GN=CLTC PE=1 SV=5	0.686	103	1190	1.46053	2.65164e-11	2.65164e-11
O60231	Pre-mRNA-splicing factor ATP-dependent RNA helicase DHX16 OS=Homo sapiens OX=9606 GN=DHX16 PE=1 SV=2	0.116	9	14	1.39785	2.77725e-07	2.77725e-07
Q99996	A-kinase anchor protein 9 OS=Homo sapiens OX=9606 GN=AKAP9 PE=1 SV=4	0.009	4	4	1.01295	0.784406	0.784406
P56192	Methionine--tRNA ligase, cytoplasmic OS=Homo sapiens OX=9606 GN=MARS1 PE=1 SV=2	0.331	21	51	1.29696	6.39415e-10	6.39415e-10
Q92614	Unconventional myosin-XVIIIa OS=Homo sapiens OX=9606 GN=MYO18A PE=1 SV=3	0.07	14	18	0.982932	0.339815	0.339815
Q99985	Semaphorin-3C OS=Homo sapiens OX=9606 GN=SEMA3C PE=2 SV=2	0.15	9	14	0.597978	2.61465e-09	2.61465e-09
O76003	Glutaredoxin-3 OS=Homo sapiens OX=9606 GN=GLRX3 PE=1 SV=2	0.346	10	16	0.98351	0.198681	0.198681
Q7Z2T5	TRMT1-like protein OS=Homo sapiens OX=9606 GN=TRMT1L PE=1 SV=2	0.014	1	1	1.06774	0.125023	0.125023
Q3B7T1	Erythroid differentiation-related factor 1 OS=Homo sapiens OX=9606 GN=EDRF1 PE=1 SV=1	0.011	1	1	1.05144	0.409829	0.409829
Q9Y5Y2	Cytosolic Fe-S cluster assembly factor NUBP2 OS=Homo sapiens OX=9606 GN=NUBP2 PE=1 SV=1	0.384	6	7	0.966138	0.0190933	0.0190933
Q15528	Mediator of RNA polymerase II transcription subunit 22 OS=Homo sapiens OX=9606 GN=MED22 PE=1 SV=2	0.055	1	2	1.49997	4.7176e-07	4.7176e-07
P55039	Developmentally-regulated GTP-binding protein 2 OS=Homo sapiens OX=9606 GN=DRG2 PE=1 SV=1	0.126	3	5	1.29119	1.62184e-07	1.62184e-07
Q9UPZ3	BLOC-2 complex member HPS5 OS=Homo sapiens OX=9606 GN=HPS5 PE=1 SV=2	0.033	3	3	0.871559	0.00148101	0.00148101
Q8NGA1	Olfactory receptor 1M1 OS=Homo sapiens OX=9606 GN=OR1M1 PE=2 SV=1	0.022	1	4	1.27778	1.58932e-05	1.58932e-05
Q96BN8	Ubiquitin thioesterase otulin OS=Homo sapiens OX=9606 GN=OTULIN PE=1 SV=3	0.159	5	7	1.02089	0.179882	0.179882
Q14160	Protein scribble homolog OS=Homo sapiens OX=9606 GN=SCRIB PE=1 SV=5	0.225	24	53	0.972159	0.00387447	0.00387447
Q8NEN9	PDZ domain-containing protein 8 OS=Homo sapiens OX=9606 GN=PDZD8 PE=1 SV=1	0.008	1	1	0.836001	0.051442	0.051442
Q9C0A1	Zinc finger homeobox protein 2 OS=Homo sapiens OX=9606 GN=ZFHX2 PE=1 SV=3	0.007	1	1	0.841487	6.06716e-05	6.06716e-05
P40938	Replication factor C subunit 3 OS=Homo sapiens OX=9606 GN=RFC3 PE=1 SV=2	0.079	2	3	1.24253	8.59542e-07	8.59542e-07
Q86UN3	Reticulon-4 receptor-like 2 OS=Homo sapiens OX=9606 GN=RTN4RL2 PE=1 SV=1	0.148	5	7	0.581796	3.93818e-07	3.93818e-07
Q9NTN3	UDP-glucuronic acid/UDP-N-acetylgalactosamine transporter OS=Homo sapiens OX=9606 GN=SLC35D1 PE=2 SV=1	0.121	1	1	1.04177	0.102164	0.102164
P13637	Sodium/potassium-transporting ATPase subunit alpha-3 OS=Homo sapiens OX=9606 GN=ATP1A3 PE=1 SV=3	0.377	13	183	0.948917	0.00189612	0.00189612
Q13503	Mediator of RNA polymerase II transcription subunit 21 OS=Homo sapiens OX=9606 GN=MED21 PE=1 SV=1	0.139	1	1	1.04919	0.256173	0.256173
Q13126	S-methyl-5'-thioadenosine phosphorylase OS=Homo sapiens OX=9606 GN=MTAP PE=1 SV=2	0.678	14	47	0.792777	1.9307e-11	1.9307e-11
Q14393	Growth arrest-specific protein 6 OS=Homo sapiens OX=9606 GN=GAS6 PE=1 SV=3	0.012	1	1	0.94157	0.0445277	0.0445277
P62330	ADP-ribosylation factor 6 OS=Homo sapiens OX=9606 GN=ARF6 PE=1 SV=2	0.657	8	19	0.830125	1.96393e-06	1.96393e-06
Q8TB61	Adenosine 3'-phospho 5'-phosphosulfate transporter 1 OS=Homo sapiens OX=9606 GN=SLC35B2 PE=1 SV=1	0.044	2	2	1.11625	0.00135093	0.00135093
Q5VUB5	Protein FAM171A1 OS=Homo sapiens OX=9606 GN=FAM171A1 PE=1 SV=1	0.111	6	9	0.909444	0.00252614	0.00252614
Q9NX55	Huntingtin-interacting protein K OS=Homo sapiens OX=9606 GN=HYPK PE=1 SV=3	0.397	5	14	0.789928	2.43977e-06	2.43977e-06
Q9C0J8	pre-mRNA 3' end processing protein WDR33 OS=Homo sapiens OX=9606 GN=WDR33 PE=1 SV=2	0.014	2	3	1.71989	1.44326e-11	1.44326e-11
O60701	UDP-glucose 6-dehydrogenase OS=Homo sapiens OX=9606 GN=UGDH PE=1 SV=1	0.433	16	32	1.25182	3.65721e-08	3.65721e-08
P46976	Glycogenin-1 OS=Homo sapiens OX=9606 GN=GYG1 PE=1 SV=4	0.183	5	9	1.06803	0.00217426	0.00217426
Q9C0C9	(E3-independent) E2 ubiquitin-conjugating enzyme OS=Homo sapiens OX=9606 GN=UBE2O PE=1 SV=3	0.134	14	20	0.965075	0.00825985	0.00825985
Q14563	Semaphorin-3A OS=Homo sapiens OX=9606 GN=SEMA3A PE=1 SV=1	0.222	11	17	1.06953	0.0193504	0.0193504
P52799	Ephrin-B2 OS=Homo sapiens OX=9606 GN=EFNB2 PE=1 SV=1	0.207	5	7	0.674273	3.46102e-06	3.46102e-06
Q8WV24	Pleckstrin homology-like domain family A member 1 OS=Homo sapiens OX=9606 GN=PHLDA1 PE=1 SV=4	0.052	2	4	0.709773	2.81467e-06	2.81467e-06
Q99805	Transmembrane 9 superfamily member 2 OS=Homo sapiens OX=9606 GN=TM9SF2 PE=1 SV=1	0.087	5	12	1.08402	0.00132489	0.00132489
Q8NF91	Nesprin-1 OS=Homo sapiens OX=9606 GN=SYNE1 PE=1 SV=4	0.001	1	1	1.10234	0.0124242	0.0124242
Q9NXW9	Alpha-ketoglutarate-dependent dioxygenase alkB homolog 4 OS=Homo sapiens OX=9606 GN=ALKBH4 PE=1 SV=1	0.033	1	1	1.2167	4.63573e-05	4.63573e-05
Q12841	Follistatin-related protein 1 OS=Homo sapiens OX=9606 GN=FSTL1 PE=1 SV=1	0.026	1	1	0.542418	1.1654e-05	1.1654e-05
Q9BSH5	Haloacid dehalogenase-like hydrolase domain-containing protein 3 OS=Homo sapiens OX=9606 GN=HDHD3 PE=1 SV=1	0.112	2	2	1.01314	0.719117	0.719117
Q7L5D6	Golgi to ER traffic protein 4 homolog OS=Homo sapiens OX=9606 GN=GET4 PE=1 SV=1	0.101	3	5	1.13526	0.000187692	0.000187692
Q9Y277	Voltage-dependent anion-selective channel protein 3 OS=Homo sapiens OX=9606 GN=VDAC3 PE=1 SV=1	0.035	1	3	0.876242	0.00261533	0.00261533
O95415	Brain protein I3 OS=Homo sapiens OX=9606 GN=BRI3 PE=1 SV=1	0.056	1	2	1.12655	0.00405051	0.00405051
P10253	Lysosomal alpha-glucosidase OS=Homo sapiens OX=9606 GN=GAA PE=1 SV=4	0.212	14	22	1.15479	4.6101e-06	4.6101e-06
Q9NZZ3	Charged multivesicular body protein 5 OS=Homo sapiens OX=9606 GN=CHMP5 PE=1 SV=1	0.292	6	36	0.61861	7.05847e-11	7.05847e-11
Q16864	V-type proton ATPase subunit F OS=Homo sapiens OX=9606 GN=ATP6V1F PE=1 SV=2	0.471	4	6	1.16674	0.00277833	0.00277833
P46060	Ran GTPase-activating protein 1 OS=Homo sapiens OX=9606 GN=RANGAP1 PE=1 SV=1	0.359	18	48	0.991674	0.248965	0.248965
O43731	ER lumen protein-retaining receptor 3 OS=Homo sapiens OX=9606 GN=KDELR3 PE=1 SV=1	0.037	2	3	1.38602	4.20892e-05	4.20892e-05
Q9UEU0	Vesicle transport through interaction with t-SNAREs homolog 1B OS=Homo sapiens OX=9606 GN=VTI1B PE=1 SV=3	0.151	3	4	1.17319	5.24947e-07	5.24947e-07
Q9Y6A5	Transforming acidic coiled-coil-containing protein 3 OS=Homo sapiens OX=9606 GN=TACC3 PE=1 SV=1	0.016	1	2	0.675307	4.18006e-08	4.18006e-08
Q13867	Bleomycin hydrolase OS=Homo sapiens OX=9606 GN=BLMH PE=1 SV=1	0.352	12	34	0.995491	0.545759	0.545759
O15055	Period circadian protein homolog 2 OS=Homo sapiens OX=9606 GN=PER2 PE=1 SV=2	0.018	1	1	0.95969	0.0137463	0.0137463
O95049	Tight junction protein ZO-3 OS=Homo sapiens OX=9606 GN=TJP3 PE=1 SV=3	0.14	10	11	0.883417	5.1026e-05	5.1026e-05
Q08AE8	Protein spire homolog 1 OS=Homo sapiens OX=9606 GN=SPIRE1 PE=1 SV=3	0.013	1	1	1.05889	0.111977	0.111977
P18031	Tyrosine-protein phosphatase non-receptor type 1 OS=Homo sapiens OX=9606 GN=PTPN1 PE=1 SV=1	0.237	9	14	1.4617	2.20294e-10	2.20294e-10
P16152	Carbonyl reductase [NADPH] 1 OS=Homo sapiens OX=9606 GN=CBR1 PE=1 SV=3	0.101	1	3	0.752065	0.000435689	0.000435689
[truncated: 3,609 more rows]

## Sheet: Sheet3
ProteinID
SERPINE1
SRBD1
PPIC
UGGT1
CNTNAP4
GTF2B
PRXL2A
DBT
GNL2
UTP18
KATNIP
RC3H1
AMER1
FAM117B
INTS13
PCNT
CLGN
NOP53
EHMT2
AIMP1
N4BP2
SCN11A
NUP214
NOMO1
LEKR1
PLEKHA7
RELA
KPNA6
CCDC61
PRKAG2
SETSIP
APC
RAD50
IDH3G
CDC7
DNASE2B
CLPB
EPPK1
MORF4L2
HK2
GATA6
RAB1B
RPL36AL
CSNK1E
ARFGAP1
APAF1
RPGRIP1L
AOC2
MGAM2
RCOR2
MIPOL1
GCDH
TSPAN3
HSPA6
SPCS2
ZMYM5
PDK3
PEF1
FNBP1L
CNOT3
NCDN
QPCTL
MLEC
ANKRD54
KTN1
REC8
SAR1B
KIF23
SAMHD1
DDX51
NFATC1
BCKDHA
MYO1B
PEAK1
CEP43
KDM7A
MIA3
TRMT10C
LMNB2
CHEK1
ALDH1B1
CELF1
FLOT1
SATB2
KRT86
ZNF354A
HERC2
PITHD1
MRPS7
CEP78
FARS2
MROH6
LRP1
KIF2C
TXLNG
MXRA8
MYO1E
RAB2B
SNRPC
GTPBP2
RSBN1L
AURKB
TGM3
PSIP1
MAP2K1
F2RL3
KPNA7
NCOR1
ZBTB16
TUBAL3
OBSL1
POLDIP2
HLA-A
APCS
OS9
WDR73
NGLY1
CDKN2AIP
NDUFS1
SAMD3
FNDC3B
FBXO22
BANF1
TUBB4A
SLITRK5
TTK
SEC24A
ALG1
KDM2B
FOXK1
DUS3L
TASOR
IGSF1
TMEM33
RTF2
AFDN
LRRC37A3
RPIA
PNKP
CHD8
TRNAU1AP
NEUROD4
PCSK6
RPS29
SUPT6H
UNC5B
PNMA1
TACC3
STX12
PDCD4
NDUFS7
MCM4
NUP107
USP54
CEP97
CLPX
HM13
JPH1
MYC
CYTH3
ATP5PB
COL18A1
PARD6G
NEURL4
MAP4K5
NDEL1
CREBBP
TENT2
PLAT
ANKRD28
ZBTB10
PINX1
NOC2L
ZCCHC12
MYO6
APOA2
ACTR3
BAG3
CTSL3P
DHX8
ST13P5
TPH1
EDC3
SEC24C
SPCS3
SACM1L
WDR55
CEP44
PER1
DAP3
SDF2L1
VAT1
TFCP2
CCDC106
MAZ
TFAP2D
SLC32A1
REV1
B4GAT1
BACH1
MID1IP1
RPS27L
ARL13B
NUP210
INTS14
XPNPEP3
TFB2M
BZW2
TXNL4A
SUGP1
GADD45GIP1
PAXX
CCDC150
MAPKAP1
TRMT1
AAR2
CLK4
MPST
GNB1L
RAI1
ERLEC1
FOXF1
TAF2
TOR1A
MITD1
GTF3C5
NUP62
CRTC1
TMEM43
STON2
CLINT1
EIF2B1
NOM1
NFX1
ANKLE2
CIT
IGF2R
PAFAH1B1
UPF2
DNM2
CTSD
AUTS2
TCERG1
HOXC4
WDR74
DOK1
PASK
SCAMP3
TUBA8
RRP1
C4A
RAB40C
TARS2
KCTD15
SMC1B
UHRF1
H2AC21
TBX1
NYNRIN
SEL1L
MTPAP
POR
YIF1A
MPHOSPH6
ARCN1
WDR59
ERCC3
CCNH
AUP1
CCDC125
PCGF1
SCPEP1
CRTAP
TRO
KANK2
MRE11
LRRC51
GSK3B
TOR1AIP1
DLX6
RBBP6
LPCAT1
AP2A2
AIP
DDX10
RNF138
OXA1L
TFB1M
DDX49
ABHD12
PUM3
ANKS6
SEC63
PDZD11
SEPTIN2
DDX31
PES1
ZC3HAV1L
MCM8
LRCH1
GMPPA
H1-0
TMLHE
DDX52
PRIM1
DHX16
WASHC4
DNAJC3
UQCRFS1
NFS1
ZNF24
TP53BP1
USP53
KLHDC10
PTPN13
PTDSS1
NSDHL
STIM2
SERPINA3
F2
SMUG1
NEMF
SIL1
DNAJB12
NKAPL
PPIE
MARF1
UBE4B
CITED2
COL5A1
ARNT2
GMNN
ORC3
CTSB
PAWR
DCLK2
ZIC2
YIPF5
PZP
P3H1
SLX4IP
TRIM37
FN3KRP
PPFIA1
SLC27A1
CEP170B
DENND2C
BRWD3
KIF22
LCLAT1
CARM1
TTC26
OPA1
BCCIP
SIPA1L1
MAIP1
EIF2D
CCIN
NUP43
CDC20
CCDC138
MED14
EXOC5
IFRD1
RRP12
DNAJC16
LUC7L
EMC1
KIF5B
LAMB2
SOX10
LARP7
RNF111
PDZD7
CEP83
WNT7B
EIF2B3
CNOT11
TLK2
STT3B
ASCC1
INTS6
RING1
IGHV3-21
DENND4B
SCARB2
TUBGCP4
NMD3
HOXD8
HOXB9
NKX2-5
ZNF311
MMP12
DRAP1
EIF2B4
SIK3
ZNF629
NUP155
RRP7A
PHYH
SPART
CCDC59
NUMB
IGHM
PCID2
SEPTIN10
ZC3H7B
UNC13B
NDUFB9
CCAR2
NHSL1
FLAD1
AIFM3
TPR
RTCA
MASTL
UGDH
SLC35A4
CYFIP2
FLOT2
EPG5
IGBP1
KIF18A
VPS45
MUC16
SERPINA10
PCDHB2
ACSL3
ASTE1
ANKRD52
AQR
KIF16B
HOXC11
THOC5
TBL1X
MYOF
SLC27A4
WDR17
ITGA5
ARL6IP5
ANAPC4
WAC
CBX5
TRIM8
SETX
APTX
RADX
PREB
CDC42BPA
INTS9
POLD2
CCSAP
NUFIP1
IL4I1
CRTC3
ANGEL2
MCF2L2
CDC45
ZFC3H1
PATL1
RBM4B
KRT6C
KIF7
IGHV3-38
TPP1
TCF20
NIBAN2
DLG3
RIOK2
CRNKL1
IGHV8-51-1
ASCC2
AOC1
SDF4
SAFB2
WAS
P4HA2
TAF8
AP4M1
PPID
CCDC13
GLA
RAD51C
NELFB
SAV1
SAMD4B
CHTOP
ARGLU1
IGKV1D-42
CHAF1A
ALG8
LRRC20
LIMD1
LRRTM1
LSM14B
ZC3H8
PCM1
ADRM1
CCNK
AASDHPPT
CCDC183
SMARCD2
ZNF207
EFCAB14
GPBP1
CNOT6
ZCRB1
ANAPC10
NDUFS8
CCDC8
APIP
ALG6
DSCC1
FBRS
ANKHD1
GALNT2
CHRNA2
ZFYVE19
